# Supplementary material for: Phylogenetic Analysis and Genome-Wide Association Study Applied to an Italian Listeria monocytogenes Outbreak
Source: Front Microbiol. 2021 Nov 4;12:750065. doi: 10.3389/fmicb.2021.750065 (PMC8600327; doi:10.3389/fmicb.2021.750065)
Supplement: Supplementary Table 1 — Metadata of all 186 L. monocytogenes genomes used in this study. In column “Cluster” are reported the following acronyms: “EpiCl” (Epidemic Cluster), “Re-E” (Re-emergence Cluster), and C2 (Cluster 2). [file Table_1.XLSX]

## Sheet: metadata for publication
ID	matrix	year	ID sampling environment FPP-Food Processing Environment; RS-Retail Store; PH- Patient's House; NA-Not Applicable	PFGE Asc I	PFGE Apa I	Cluster	Real-Time PCR	Bioproject	Biosample	Reference
2016.TE.12559.1.2	Environment	2016	NA	/	/	Og	/	/	/	/
2017.TE.4902.1.70	Clinical	/	NA	/	/	Og	/	/	/	/
2020.TE.122547.1.5	Clinical	2020	NA	/	/	Og	/	/	/	/
2017.TE.4902.1.41	Clinical	/	NA	/	/	Og	/	/	/	/
2017.TE.4902.1.56	Clinical	/	NA	/	/	Og	/	/	/	/
2016.TE.12907.1.27	Salami	2016	FPP1	GX6A16.0183	GX6A12.0063	EpiCl	Positive	PRJNA750067	SAMN20429606	this study
2016.TE.12907.1.26	Salami	2016	FPP1	GX6A16.0183	GX6A12.0063	EpiCl	Positive	PRJNA750067	SAMN20429607	this study
2018.TE.6199.1.25	Environment	2018	RS5	GX6A16.0183	GX6A12.0063	ReE	Positive	PRJNA750067	SAMN20429608	this study
2018.TE.6199.1.23	Environment	2018	RS5	GX6A16.0183	GX6A12.0063	ReE	Positive	PRJNA750067	SAMN20429609	this study
2018.TE.6199.1.24	Environment	2018	RS5	GX6A16.0183	GX6A12.0063	ReE	Positive	PRJNA750067	SAMN20429610	this study
2018.TE.6199.1.26	Environment	2018	RS5	GX6A16.0183	GX6A12.0063	ReE	Positive	PRJNA750067	SAMN20429611	this study
2018.TE.6199.1.29	Environment	2018	RS5	GX6A16.0183	GX6A12.0063	ReE	Positive	PRJNA750067	SAMN20429612	this study
2018.TE.6199.1.32	Environment	2018	RS5	GX6A16.0183	GX6A12.0063	ReE	Positive	PRJNA750067	SAMN20429613	this study
2016.TE.6891.1.69	Salami	2016	FPP2	GX6A16.0183	GX6A12.0063	EpiCl	Positive	PRJNA750067	SAMN20429614	this study
2016.TE.6891.1.71	Salami	2016	FPP2	GX6A16.0183	GX6A12.0063	EpiCl	Positive	PRJNA750067	SAMN20429615	this study
2016.TE.7723.1.40	Hog head cheese	2016	FPP1	GX6A16.0183	GX6A12.0063	EpiCl	Positive	PRJNA750067	SAMN20429616	this study
2016.TE.3350.1.35	Environment	2016	FPP1	GX6A16.0183	GX6A12.0063	EpiCl	Positive	PRJNA750067	SAMN20429617	this study
2016.TE.1976.1.83	Clinical	2015	NA	GX6A16.0183	GX6A12.0063	EpiCl	Positive	PRJNA750067	SAMN20429618	Duranti et al., 2018
2015.TE.28740.1.45	Clinical	2015	NA	GX6A16.0183	GX6A12.0063	EpiCl	Positive	PRJNA750067	SAMN20429619	Duranti et al., 2018
2016.TE.8594.1.4	Environment	2016	FPP3	GX6A16.0183	GX6A12.0063	EpiCl	Positive	PRJNA750067	SAMN20429620	this study
2018.TE.5686.1.4	Environment	2018	PH2	GX6A16.0183	GX6A12.0063	ReE	Positive	PRJNA750067	SAMN20429621	this study
2018.TE.6199.1.12	Environment	2018	PH2	GX6A16.0183	GX6A12.0063	ReE	Positive	PRJNA750067	SAMN20429622	this study
2018.TE.6199.1.13	Environment	2018	PH2	GX6A16.0183	GX6A12.0063	ReE	Positive	PRJNA750067	SAMN20429623	this study
2018.TE.6199.1.30	Environment	2018	RS5	GX6A16.0183	GX6A12.0063	ReE	Positive	PRJNA750067	SAMN20429624	this study
2016.TE.2578.1.69	Clinical	2016	NA	GX6A16.0183	GX6A12.0063	EpiCl	Positive	PRJNA750067	SAMN20429625	this study
2016.TE.3350.1.48	Environment	2016	FPP1	GX6A16.0183	GX6A12.0063	EpiCl	Positive	PRJNA750067	SAMN20429626	this study
2016.TE.3350.1.49	Environment	2016	FPP1	GX6A16.0183	GX6A12.0063	EpiCl	Positive	PRJNA750067	SAMN20429627	this study
2016.TE.3350.1.36	Environment	2016	FPP1	GX6A16.0183	GX6A12.0063	EpiCl	Positive	PRJNA750067	SAMN20429628	this study
2016.TE.3350.1.37	Environment	2016	FPP1	GX6A16.0183	GX6A12.0063	EpiCl	Positive	PRJNA750067	SAMN20429629	this study
2016.TE.5761.1.61	Clinical	2016	NA	GX6A16.0183	GX6A12.0063	EpiCl	Positive	PRJNA750067	SAMN20429630	Duranti et al., 2018
2016.TE.10956.1.20	Environment	2016	FPP3	GX6A16.0183	GX6A12.0063	EpiCl	Positive	PRJNA750067	SAMN21220761	this study
2016.TE.3350.1.45	Environment	2016	FPP1	GX6A16.0183	GX6A12.0063	EpiCl	Positive	PRJNA750067	SAMN20429631	this study
2016.TE.7723.1.45	Hog head cheese	2016	FPP1	GX6A16.0183	GX6A12.0063	EpiCl	Positive	PRJNA750067	SAMN20429632	this study
2016.TE.3350.1.39	Environment	2016	FPP1	GX6A16.0183	GX6A12.0063	EpiCl	Positive	PRJNA750067	SAMN20429633	this study
2016.TE.10956.1.26	Environment	2016	RS2	GX6A16.0183	GX6A12.0063	EpiCl	Positive	PRJNA750067	SAMN21220762	this study
2015.TE.19114.1.9	Clinical	2015	NA	GX6A16.0183	GX6A12.0063	EpiCl	Positive	PRJNA750067	SAMN20429634	this study
2016.TE.7723.1.55	Hog head cheese	2016	FPP1	GX6A16.0183	GX6A12.0063	EpiCl	Positive	PRJNA750067	SAMN20429635	this study
2016.TE.7723.1.49	Hog head cheese	2016	FPP1	GX6A16.0183	GX6A12.0063	EpiCl	Positive	PRJNA750067	SAMN20429636	this study
2016.TE.1976.1.84	Clinical	2015	NA	GX6A16.0183	GX6A12.0063	EpiCl	Positive	PRJNA750067	SAMN20429637	Duranti et al., 2018
2016.TE.1976.1.85	Clinical	2015	NA	GX6A16.0183	GX6A12.0063	EpiCl	Positive	PRJNA750067	SAMN20429638	this study
2015.TE.18427.1.10	Clinical	2015	NA	GX6A16.0183	GX6A12.0063	EpiCl	Positive	PRJNA750067	SAMN20429639	this study
2015.TE.18427.1.4	Clinical	2015	NA	GX6A16.0183	GX6A12.0063	EpiCl	Positive	PRJNA750067	SAMN20429640	this study
2015.TE.18427.1.6	Clinical	2015	NA	GX6A16.0183	GX6A12.0063	EpiCl	Positive	PRJNA750067	SAMN20429641	Duranti et al., 2018
2015.TE.18427.1.8	Clinical	2015	NA	GX6A16.0183	GX6A12.0063	EpiCl	Positive	PRJNA750067	SAMN20429642	Duranti et al., 2018
2015.TE.19114.1.7	Clinical	2015	NA	GX6A16.0183	GX6A12.0063	EpiCl	Positive	PRJNA750067	SAMN20429643	Duranti et al., 2018
2015.TE.28740.1.46	Clinical	2015	NA	GX6A16.0183	GX6A12.0063	EpiCl	Positive	PRJNA750067	SAMN20429644	this study
2015.TE.29172.1.7	Clinical	2015	NA	GX6A16.0183	GX6A12.0063	EpiCl	Positive	PRJNA750067	SAMN20429645	Duranti et al., 2018; Orsini et al., 2018a (CP014790)
2015.TE.31940.1.12	Clinical	2015	NA	GX6A16.0183	GX6A12.0063	EpiCl	Positive	PRJNA750067	SAMN20429646	Duranti et al., 2018
2016.TE.10956.1.21	Environment	2016	RS2	GX6A16.0183	GX6A12.0063	EpiCl	Positive	PRJNA750067	SAMN20429647	this study
2016.TE.10956.1.22	Environment	2016	RS2	GX6A16.0183	GX6A12.0063	EpiCl	Positive	PRJNA750067	SAMN20429648	this study
2016.TE.10956.1.23	Environment	2016	RS2	GX6A16.0183	GX6A12.0063	EpiCl	Positive	PRJNA750067	SAMN20429649	this study
2016.TE.10956.1.24	Environment	2016	RS2	GX6A16.0183	GX6A12.0063	EpiCl	Positive	PRJNA750067	SAMN20429650	this study
2016.TE.10956.1.27	Environment	2016	RS2	GX6A16.0183	GX6A12.0063	EpiCl	Positive	PRJNA750067	SAMN20429651	this study
2016.TE.10956.1.28	Environment	2016	RS2	GX6A16.0183	GX6A12.0063	EpiCl	Positive	PRJNA750067	SAMN20429652	this study
2016.TE.10956.1.29	Environment	2016	RS2	GX6A16.0183	GX6A12.0063	EpiCl	Positive	PRJNA750067	SAMN20429653	this study
2016.TE.10956.1.30	Environment	2016	RS2	GX6A16.0183	GX6A12.0063	EpiCl	Positive	PRJNA750067	SAMN20429654	this study
2016.TE.10956.1.5	Bresaola	2016	PH1	GX6A16.0183	GX6A12.0063	EpiCl	Positive	PRJNA750067	SAMN20429655	this study
2016.TE.10956.1.6	Bresaola	2016	PH1	GX6A16.0183	GX6A12.0063	EpiCl	Positive	PRJNA750067	SAMN20429656	this study
2016.TE.10956.1.7	Bresaola	2016	PH1	GX6A16.0183	GX6A12.0063	EpiCl	Positive	PRJNA750067	SAMN20429657	this study
2016.TE.12907.1.13	Pancetta	2016	FPP1	GX6A16.0183	GX6A12.0063	EpiCl	Positive	PRJNA750067	SAMN20429658	this study
2016.TE.12907.1.14	Pancetta	2016	FPP1	GX6A16.0183	GX6A12.0063	EpiCl	Positive	PRJNA750067	SAMN20429659	this study
2016.TE.12907.1.16	Pancetta	2016	FPP1	GX6A16.0183	GX6A12.0063	EpiCl	Positive	PRJNA750067	SAMN20429660	this study
2016.TE.12907.1.19	Pancetta	2016	FPP1	GX6A16.0183	GX6A12.0063	EpiCl	Positive	PRJNA750067	SAMN20429661	this study
2016.TE.12907.1.23	Salami	2016	FPP1	GX6A16.0183	GX6A12.0063	EpiCl	Positive	PRJNA750067	SAMN20429662	this study
2016.TE.12907.1.24	Salami	2016	FPP1	GX6A16.0183	GX6A12.0063	EpiCl	Positive	PRJNA750067	SAMN20429663	this study
2016.TE.12907.1.25	Salami	2016	FPP1	GX6A16.0183	GX6A12.0063	EpiCl	Positive	PRJNA750067	SAMN20429664	this study
2016.TE.12907.1.28	Salami	2016	FPP1	GX6A16.0183	GX6A12.0063	EpiCl	Positive	PRJNA750067	SAMN20429665	this study
2016.TE.12907.1.29	Salami	2016	FPP1	GX6A16.0183	GX6A12.0063	EpiCl	Positive	PRJNA750067	SAMN20429666	this study
2016.TE.12907.1.30	Salami	2016	FPP1	GX6A16.0183	GX6A12.0063	EpiCl	Positive	PRJNA750067	SAMN20429667	this study
2016.TE.12907.1.31	Salami	2016	FPP1	GX6A16.0183	GX6A12.0063	EpiCl	Positive	PRJNA750067	SAMN20429668	this study
2016.TE.15639.1.22	Environment	2016	RS2	GX6A16.0183	GX6A12.0063	EpiCl	Positive	PRJNA750067	SAMN20429669	this study
2016.TE.15639.1.26	Environment	2016	RS2	GX6A16.0183	GX6A12.0063	EpiCl	Positive	PRJNA750067	SAMN21220763	this study
2016.TE.15827.1.11	Pancetta	2016	FPP1	GX6A16.0183	GX6A12.0063	EpiCl	Positive	PRJNA750067	SAMN20429670	this study
2016.TE.15827.1.15	Loin	2016	FPP1	GX6A16.0183	GX6A12.0063	EpiCl	Positive	PRJNA750067	SAMN20429671	this study
2016.TE.15827.1.6	Loin	2016	FPP1	GX6A16.0183	GX6A12.0063	EpiCl	Positive	PRJNA750067	SAMN20429672	this study
2016.TE.1976.1.81	Clinical	2015	NA	GX6A16.0183	GX6A12.0063	EpiCl	Positive	PRJNA750067	SAMN20429673	Duranti et al., 2018
2016.TE.1976.1.82	Clinical	2015	NA	GX6A16.0183	GX6A12.0063	EpiCl	Positive	PRJNA750067	SAMN20429674	Duranti et al., 2018
2016.TE.1976.1.90	Clinical	2016	NA	GX6A16.0183	GX6A12.0063	EpiCl	Positive	PRJNA750067	SAMN20429675	Duranti et al., 2018
2016.TE.2578.1.71	Clinical	2016	NA	GX6A16.0183	GX6A12.0063	EpiCl	Positive	PRJNA750067	SAMN20429676	Duranti et al., 2018
2016.TE.2578.1.76	Hog head cheese	2016	RS1	GX6A16.0183	GX6A12.0063	EpiCl	Positive	PRJNA750067	SAMN20429677	this study
2016.TE.3350.1.10	Clinical	2016	NA	GX6A16.0183	GX6A12.0063	EpiCl	Positive	PRJNA750067	SAMN20429678	Duranti et al., 2018
2016.TE.3350.1.11	Environment	2016	FPP1	GX6A16.0183	GX6A12.0063	EpiCl	Positive	PRJNA750067	SAMN20429679	this study
2016.TE.3350.1.12	Environment	2016	FPP1	GX6A16.0183	GX6A12.0063	EpiCl	Positive	PRJNA750067	SAMN20429680	this study
2016.TE.3350.1.18	Environment	2016	FPP1	GX6A16.0183	GX6A12.0063	EpiCl	Positive	PRJNA750067	SAMN20429681	this study
2016.TE.3350.1.19	Environment	2016	FPP1	GX6A16.0183	GX6A12.0063	EpiCl	Positive	PRJNA750067	SAMN20429682	this study
2016.TE.3350.1.24	Environment	2016	FPP1	GX6A16.0183	GX6A12.0063	EpiCl	Positive	PRJNA750067	SAMN20429683	this study
2016.TE.3350.1.27	Environment	2016	FPP1	GX6A16.0183	GX6A12.0063	EpiCl	Positive	PRJNA750067	SAMN20429684	this study
2016.TE.3350.1.28	Environment	2016	FPP1	GX6A16.0183	GX6A12.0063	EpiCl	Positive	PRJNA750067	SAMN20429685	this study
2016.TE.3350.1.40	Environment	2016	FPP1	GX6A16.0183	GX6A12.0063	EpiCl	Positive	PRJNA750067	SAMN20429687	this study
2016.TE.3350.1.42	Environment	2016	FPP1	GX6A16.0183	GX6A12.0063	EpiCl	Positive	PRJNA750067	SAMN20429688	this study
2016.TE.3350.1.44	Environment	2016	FPP1	GX6A16.0183	GX6A12.0063	EpiCl	Positive	PRJNA750067	SAMN20429689	this study
2016.TE.3350.1.50	Environment	2016	FPP1	GX6A16.0183	GX6A12.0063	EpiCl	Positive	PRJNA750067	SAMN20429690	this study
2016.TE.3350.1.51	Environment	2016	FPP1	GX6A16.0183	GX6A12.0063	EpiCl	Positive	PRJNA750067	SAMN20429691	this study
2016.TE.3350.1.52	Hog head cheese	2016	FPP1	GX6A16.0183	GX6A12.0063	EpiCl	Positive	PRJNA750067	SAMN20429692	this study
2016.TE.3350.1.55	Hog head cheese	2016	FPP1	GX6A16.0183	GX6A12.0063	EpiCl	Positive	PRJNA750067	SAMN20429693	this study
2016.TE.3350.1.56	Environment	2016	FPP1	GX6A16.0183	GX6A12.0063	EpiCl	Positive	PRJNA750067	SAMN20429694	this study
2016.TE.3350.1.57	Environment	2016	FPP1	GX6A16.0183	GX6A12.0063	EpiCl	Positive	PRJNA750067	SAMN20429695	this study
2016.TE.3350.1.7	Hog head cheese	2016	FPP1	GX6A16.0183	GX6A12.0063	EpiCl	Positive	PRJNA750067	SAMN20429696	this study
2016.TE.3350.1.9	Hog head cheese	2016	FPP1	GX6A16.0183	GX6A12.0063	EpiCl	Positive	PRJNA750067	SAMN20429698	this study
2016.TE.5761.1.62	Clinical	2016	NA	GX6A16.0183	GX6A12.0063	EpiCl	Positive	PRJNA750067	SAMN20429699	Duranti et al., 2018
2016.TE.5761.1.63	Clinical	2016	NA	GX6A16.0183	GX6A12.0063	EpiCl	Positive	PRJNA750067	SAMN20429700	Duranti et al., 2018
2016.TE.5761.1.64	Clinical	2016	NA	GX6A16.0183	GX6A12.0063	EpiCl	Positive	PRJNA750067	SAMN20429701	Duranti et al., 2018
2016.TE.5761.1.65	Clinical	2016	NA	GX6A16.0183	GX6A12.0063	EpiCl	Positive	PRJNA750067	SAMN20429702	Duranti et al., 2018
2016.TE.5761.1.66	Clinical	2016	NA	GX6A16.0183	GX6A12.0063	EpiCl	Positive	PRJNA750067	SAMN20429703	Duranti et al., 2018
2016.TE.5761.1.67	Clinical	2016	NA	GX6A16.0183	GX6A12.0063	EpiCl	Positive	PRJNA750067	SAMN20429704	Duranti et al., 2018
2016.TE.5761.1.70	Salami	2016	FPP2	GX6A16.0183	GX6A12.0063	EpiCl	Positive	PRJNA750067	SAMN20429706	this study
2016.TE.5761.1.71	Salami	2016	FPP2	GX6A16.0183	GX6A12.0063	EpiCl	Positive	PRJNA750067	SAMN20429707	this study
2016.TE.5761.1.73	Salami	2016	FPP2	GX6A16.0183	GX6A12.0063	EpiCl	Positive	PRJNA750067	SAMN20429708	this study
2016.TE.5761.1.74	Salami	2016	FPP2	GX6A16.0183	GX6A12.0063	EpiCl	Positive	PRJNA750067	SAMN20429709	this study
2016.TE.5761.1.75	Salami	2016	FPP2	GX6A16.0183	GX6A12.0063	EpiCl	Positive	PRJNA750067	SAMN20429710	this study
2016.TE.5761.1.76	Salami	2016	FPP2	GX6A16.0183	GX6A12.0063	EpiCl	Positive	PRJNA750067	SAMN20429711	this study
2016.TE.6891.1.61	Salami	2016	FPP2	GX6A16.0183	GX6A12.0063	EpiCl	Positive	PRJNA750067	SAMN20429712	this study
2016.TE.6891.1.62	Salami	2016	FPP2	GX6A16.0183	GX6A12.0063	EpiCl	Positive	PRJNA750067	SAMN20429713	this study
2016.TE.6891.1.63	Salami	2016	FPP2	GX6A16.0183	GX6A12.0063	EpiCl	Positive	PRJNA750067	SAMN20429714	this study
2016.TE.6891.1.64	Salami	2016	FPP2	GX6A16.0183	GX6A12.0063	EpiCl	Positive	PRJNA750067	SAMN20429715	this study
2016.TE.6891.1.65	Salami	2016	FPP2	GX6A16.0183	GX6A12.0063	EpiCl	Positive	PRJNA750067	SAMN20429716	this study
2016.TE.6891.1.66	Salami	2016	FPP2	GX6A16.0183	GX6A12.0063	EpiCl	Positive	PRJNA750067	SAMN20429717	this study
2016.TE.6891.1.67	Salami	2016	FPP2	GX6A16.0183	GX6A12.0063	EpiCl	Positive	PRJNA750067	SAMN20429718	this study
2016.TE.6891.1.68	Salami	2016	FPP2	GX6A16.0183	GX6A12.0063	EpiCl	Positive	PRJNA750067	SAMN20429719	this study
2016.TE.6891.1.75	Clinical	2016	NA	GX6A16.0183	GX6A12.0063	EpiCl	Positive	PRJNA750067	SAMN20429721	this study
2016.TE.6891.1.76	Clinical	2016	NA	GX6A16.0183	GX6A12.0063	EpiCl	Positive	PRJNA750067	SAMN20429722	Duranti et al., 2018
2016.TE.6891.1.79	Environment	2016	RS3	GX6A16.0183	GX6A12.0063	EpiCl	Positive	PRJNA750067	SAMN21220764	this study
2016.TE.6891.1.80	Environment	2016	RS3	GX6A16.0183	GX6A12.0063	EpiCl	Positive	PRJNA750067	SAMN20429723	this study
2016.TE.6891.1.81	Environment	2016	RS3	GX6A16.0183	GX6A12.0063	EpiCl	Positive	PRJNA750067	SAMN20429724	this study
2016.TE.6891.1.82	Environment	2016	RS3	GX6A16.0183	GX6A12.0063	EpiCl	Positive	PRJNA750067	SAMN20429725	this study
2016.TE.6891.1.83	Environment	2016	RS3	GX6A16.0183	GX6A12.0063	EpiCl	Positive	PRJNA750067	SAMN20429726	this study
2016.TE.6891.1.84	Salami	2016	FPP1	GX6A16.0183	GX6A12.0063	EpiCl	Positive	PRJNA750067	SAMN20429727	this study
2016.TE.6891.1.85	Loin	2016	FPP1	GX6A16.0183	GX6A12.0063	EpiCl	Positive	PRJNA750067	SAMN20429728	this study
2016.TE.6891.1.86	Salami	2016	FPP1	GX6A16.0183	GX6A12.0063	EpiCl	Positive	PRJNA750067	SAMN20429729	this study
2016.TE.6891.1.90	Pork cheeck	2016	FPP1	GX6A16.0183	GX6A12.0063	EpiCl	Positive	PRJNA750067	SAMN20429730	this study
2016.TE.6891.1.91	Pork cheeck	2016	FPP1	GX6A16.0183	GX6A12.0063	EpiCl	Positive	PRJNA750067	SAMN20429731	this study
2016.TE.6891.1.92	Pork cheeck	2016	FPP1	GX6A16.0183	GX6A12.0063	EpiCl	Positive	PRJNA750067	SAMN20429732	this study
2016.TE.6891.1.93	Pork cheeck	2016	FPP1	GX6A16.0183	GX6A12.0063	EpiCl	Positive	PRJNA750067	SAMN20429733	this study
2016.TE.6891.1.94	Pork cheeck	2016	FPP1	GX6A16.0183	GX6A12.0063	EpiCl	Positive	PRJNA750067	SAMN20429734	this study
2016.TE.7723.1.41	Hog head cheese	2016	FPP1	GX6A16.0183	GX6A12.0063	EpiCl	Positive	PRJNA750067	SAMN20429735	this study
2016.TE.7723.1.42	Hog head cheese	2016	FPP1	GX6A16.0183	GX6A12.0063	EpiCl	Positive	PRJNA750067	SAMN20429736	this study
2016.TE.7723.1.43	Hog head cheese	2016	FPP1	GX6A16.0183	GX6A12.0063	EpiCl	Positive	PRJNA750067	SAMN20429737	this study
2016.TE.7723.1.44	Hog head cheese	2016	FPP1	GX6A16.0183	GX6A12.0063	EpiCl	Positive	PRJNA750067	SAMN20429738	this study
2016.TE.7723.1.46	Hog head cheese	2016	FPP1	GX6A16.0183	GX6A12.0063	EpiCl	Positive	PRJNA750067	SAMN20429739	this study
2016.TE.7723.1.47	Hog head cheese	2016	FPP1	GX6A16.0183	GX6A12.0063	EpiCl	Positive	PRJNA750067	SAMN20429740	this study
2016.TE.7723.1.48	Hog head cheese	2016	FPP1	GX6A16.0183	GX6A12.0063	EpiCl	Positive	PRJNA750067	SAMN20429741	this study
2016.TE.7723.1.50	Hog head cheese	2016	FPP1	GX6A16.0183	GX6A12.0063	EpiCl	Positive	PRJNA750067	SAMN20429742	this study
2016.TE.7723.1.51	Hog head cheese	2016	FPP1	GX6A16.0183	GX6A12.0063	EpiCl	Positive	PRJNA750067	SAMN20429743	this study
2016.TE.7723.1.52	Hog head cheese	2016	FPP1	GX6A16.0183	GX6A12.0063	EpiCl	Positive	PRJNA750067	SAMN20429744	this study
2016.TE.7723.1.53	Hog head cheese	2016	FPP1	GX6A16.0183	GX6A12.0063	EpiCl	Positive	PRJNA750067	SAMN20429745	this study
2016.TE.7723.1.54	Hog head cheese	2016	FPP1	GX6A16.0183	GX6A12.0063	EpiCl	Positive	PRJNA750067	SAMN20429746	this study
2016.TE.8594.1.5	Environment	2016	FPP3	GX6A16.0183	GX6A12.0063	EpiCl	Positive	PRJNA750067	SAMN21220765	this study
2016.TE.8594.1.6	Environment	2016	FPP3	GX6A16.0183	GX6A12.0063	EpiCl	Positive	PRJNA750067	SAMN20429747	this study
2016.TE.8594.1.7	Environment	2016	FPP3	GX6A16.0183	GX6A12.0063	EpiCl	Positive	PRJNA750067	SAMN20429748	this study
2016.TE.8594.1.8	Environment	2016	FPP3	GX6A16.0183	GX6A12.0063	EpiCl	Positive	PRJNA750067	SAMN20429749	this study
2016.TE.9198.1.20	Environment	2016	FPP3	GX6A16.0183	GX6A12.0063	EpiCl	Positive	PRJNA750067	SAMN20429750	this study
2016.TE.9198.1.21	Environment	2016	FPP3	GX6A16.0183	GX6A12.0063	EpiCl	Positive	PRJNA750067	SAMN20429751	this study
2016.TE.9198.1.22	Environment	2016	FPP3	GX6A16.0183	GX6A12.0063	EpiCl	Positive	PRJNA750067	SAMN20429752	this study
2016.TE.9198.1.23	Environment	2016	FPP3	GX6A16.0183	GX6A12.0063	EpiCl	Positive	PRJNA750067	SAMN20429753	this study
2016.TE.9198.1.26	Environment	2016	FPP3	GX6A16.0183	GX6A12.0063	EpiCl	Positive	PRJNA750067	SAMN20429754	this study
2018.TE.5376.1.4	Clinical	2018	NA	GX6A16.0183	GX6A12.0063	ReE	Positive	PRJNA750067	SAMN20429755	Orsini et al., 2018b (CP029372)
2018.TE.5686.1.2	Environment	2016	PH2	GX6A16.0183	GX6A12.0063	ReE	Positive	PRJNA750067	SAMN20429756	this study
2018.TE.5686.1.3	Environment	2016	PH2	GX6A16.0183	GX6A12.0063	ReE	Positive	PRJNA750067	SAMN20429757	this study
2018.TE.5686.1.6	Environment	2016	PH2	GX6A16.0183	GX6A12.0063	ReE	Positive	PRJNA750067	SAMN20429758	this study
2018.TE.6199.1.10	Environment	2016	PH2	GX6A16.0183	GX6A12.0063	ReE	Positive	PRJNA750067	SAMN20429759	this study
2018.TE.6199.1.11	Environment	2016	PH2	GX6A16.0183	GX6A12.0063	ReE	Positive	PRJNA750067	SAMN20429760	this study
2018.TE.6199.1.14	Environment	2016	PH2	GX6A16.0060	GX6A12.0063	C2	Positive	PRJNA750067	SAMN20429761	this study
2018.TE.6199.1.15	Environment	2016	PH2	GX6A16.0183	GX6A12.0063	ReE	Positive	PRJNA750067	SAMN20429762	this study
2018.TE.6199.1.16	Environment	2016	PH2	GX6A16.0183	GX6A12.0063	ReE	Positive	PRJNA750067	SAMN20429763	this study
2018.TE.6199.1.18	Environment	2018	RS5	GX6A16.0183	GX6A12.0063	ReE	Positive	PRJNA750067	SAMN20429764	this study
2018.TE.6199.1.19	Environment	2018	RS5	GX6A16.0183	GX6A12.0063	ReE	Positive	PRJNA750067	SAMN20429765	this study
2018.TE.6199.1.2	Environment	2018	PH2	GX6A16.0183	GX6A12.0063	ReE	Positive	PRJNA750067	SAMN20429766	this study
2018.TE.6199.1.20	Environment	2018	RS5	GX6A16.0183	GX6A12.0063	ReE	Positive	PRJNA750067	SAMN20429767	this study
2018.TE.6199.1.21	Environment	2018	RS5	GX6A16.0183	GX6A12.0063	ReE	Positive	PRJNA750067	SAMN20429768	this study
2018.TE.6199.1.22	Environment	2018	RS5	GX6A16.0183	GX6A12.0063	ReE	Positive	PRJNA750067	SAMN20429769	this study
2018.TE.6199.1.27	Environment	2018	RS5	GX6A16.0183	GX6A12.0063	ReE	Positive	PRJNA750067	SAMN20429770	this study
2018.TE.6199.1.28	Environment	2018	RS5	GX6A16.0183	GX6A12.0063	ReE	Positive	PRJNA750067	SAMN20429771	this study
2018.TE.6199.1.3	Environment	2018	PH2	GX6A16.0183	GX6A12.0063	ReE	Positive	PRJNA750067	SAMN20429772	this study
2018.TE.6199.1.31	Environment	2018	RS5	GX6A16.0183	GX6A12.0063	ReE	Positive	PRJNA750067	SAMN20429773	this study
2018.TE.6199.1.4	Environment	2018	PH2	GX6A16.0183	GX6A12.0063	ReE	Positive	PRJNA750067	SAMN20429774	this study
2018.TE.6199.1.5	Environment	2018	PH2	GX6A16.0183	GX6A12.0063	ReE	Positive	PRJNA750067	SAMN20429775	this study
2018.TE.6199.1.6	Environment	2018	PH2	GX6A16.0183	GX6A12.0063	ReE	Positive	PRJNA750067	SAMN20429776	this study
2018.TE.6199.1.7	Environment	2018	PH2	GX6A16.0183	GX6A12.0063	ReE	Positive	PRJNA750067	SAMN20429777	this study
2018.TE.6199.1.8	Environment	2018	PH2	GX6A16.0183	GX6A12.0063	ReE	Positive	PRJNA750067	SAMN20429778	this study
2018.TE.6199.1.9	Environment	2018	PH2	GX6A16.0183	GX6A12.0063	ReE	Positive	PRJNA750067	SAMN20429779	this study
2015.TE.29172.1.12	Clinical	2015	NA	GX6A16.0060	GX6A12.0063	C2	Positive	PRJNA750067	SAMN20429780	Duranti et al., 2018
2016.TE.10956.1.13	Environment	2016	RS4	GX6A16.0060	GX6A12.0063	Og	/	/	/	/
2017.TE.1028.1.3	Clinical	2016	NA	GX6A16.0060	GX6A12.0063	C2	Positive	PRJNA750067	SAMN20429781	this study
2015.TE.21231.1.27	Clinical	2014	NA	GX6A16.0060	GX6A12.0063	C2	Positive	PRJNA750067	SAMN20429782	Duranti et al., 2018; Orsini et al., 2018a (CP014261)
2019.TE.22285.1.5	null	/	/	/	/	Og	/	/	/	/
2019.TE.22285.1.6	null	/	/	/	/	Og	/	/	/	/
