# Supplementary material for: Phylogenetic Analysis and Genome-Wide Association Study Applied to an Italian Listeria monocytogenes Outbreak
Source: Front Microbiol. 2021 Nov 4;12:750065. doi: 10.3389/fmicb.2021.750065 (PMC8600327; doi:10.3389/fmicb.2021.750065)
Supplement: Supplementary Table 2 — QC data of all 186 L. monocytogenes genomes used in this study. [file Table_2.XLS]

## Sheet: 1
ID	Average Read Quality	Average Coverage	N. contigs	De novo assembly seq. length
2016.TE.12559.1.2	32.62	59.0	28.0	2,941,122
2017.TE.4902.1.70	33.68	46.0	300.0	3,082,455
2020.TE.122547.1.5	34.79	190.0	19.0	2,991,352
2017.TE.4902.1.41	33.41	213.0	129.0	2,924,322
2017.TE.4902.1.56	33.55	134.0	61.0	2,906,457
2016.TE.12907.1.27	34.36	101.0	48.0	2,936,511
2016.TE.12907.1.26	34.19	80.0	88.0	2,946,565
2018.TE.6199.1.25	33.01	122.0	37.0	2,932,705
2018.TE.6199.1.23	32.92	91.0	35.0	2,931,325
2018.TE.6199.1.24	33.15	120.0	49.0	2,935,344
2018.TE.6199.1.26	32.54	156.0	51.0	2,936,391
2018.TE.6199.1.29	33.07	178.0	56.0	2,937,417
2018.TE.6199.1.32	32.67	85.0	38.0	2,933,071
2016.TE.6891.1.69	33.54	110.0	33.0	2,931,682
2016.TE.6891.1.71	33.53	81.0	39.0	2,933,223
2016.TE.7723.1.40	33.51	57.0	34.0	2,932,007
2016.TE.3350.1.35	33.13	136.0	37.0	2,932,525
2016.TE.1976.1.83	33.87	91.0	49.0	2,933,970
2015.TE.28740.1.45	33.72	172.0	233.0	2,926,946
2016.TE.8594.1.4	33.85	167.0	74.0	2,942,285
2018.TE.5686.1.4	33.27	67.0	35.0	2,932,024
2018.TE.6199.1.12	32.54	59.0	40.0	2,931,804
2018.TE.6199.1.13	32.69	88.0	37.0	2,932,749
2018.TE.6199.1.30	32.56	168.0	63.0	2,940,798
2016.TE.2578.1.69	33.94	129.0	47.0	2,936,155
2016.TE.3350.1.48	33.17	150.0	41.0	2,935,059
2016.TE.3350.1.49	33.16	161.0	43.0	2,934,035
2016.TE.3350.1.36	33.03	168.0	44.0	2,934,898
2016.TE.3350.1.37	33.1	164.0	47.0	2,936,112
2016.TE.5761.1.61	33.74	88.0	49.0	2,879,556
2016.TE.10956.1.20	31.79	60.0	214.0	2,943,512
2016.TE.3350.1.45	32.87	85.0	32.0	2,930,933
2016.TE.7723.1.45	33.53	106.0	47.0	2,936,780
2016.TE.3350.1.39	33.15	137.0	36.0	2,932,426
2016.TE.10956.1.26	32.11	137.0	49.0	2,935,177
2015.TE.19114.1.9	34.31	125.0	34.0	2,933,229
2016.TE.7723.1.55	33.69	177.0	95.0	2,948,308
2016.TE.7723.1.49	33.31	91.0	39.0	2,933,579
2016.TE.1976.1.84	33.88	120.0	51.0	2,935,277
2016.TE.1976.1.85	34.1	169.0	49.0	2,935,304
2015.TE.18427.1.10	35.44	124.0	33.0	2,932,391
2015.TE.18427.1.4	35.44	156.0	26.0	2,931,154
2015.TE.18427.1.6	35.48	74.0	26.0	2,931,456
2015.TE.18427.1.8	35.5	94.0	20.0	2,930,306
2015.TE.19114.1.7	35.46	154.0	61.0	2,939,650
2015.TE.28740.1.46	34.0	182.0	163.0	2,909,466
2015.TE.29172.1.7	33.07	148.0	54.0	2,936,880
2015.TE.31940.1.12	33.59	116.0	53.0	2,936,901
2016.TE.10956.1.21	31.77	85.0	131.0	2,954,849
2016.TE.10956.1.22	31.99	97.0	48.0	2,934,199
2016.TE.10956.1.23	31.86	92.0	108.0	2,951,422
2016.TE.10956.1.24	31.59	78.0	148.0	2,962,175
2016.TE.10956.1.27	31.9	70.0	48.0	2,936,511
2016.TE.10956.1.28	31.99	57.0	88.0	2,945,899
2016.TE.10956.1.29	31.51	71.0	102.0	2,950,559
2016.TE.10956.1.30	32.01	87.0	140.0	2,959,673
2016.TE.10956.1.5	31.43	69.0	42.0	2,933,096
2016.TE.10956.1.6	31.95	107.0	137.0	2,957,831
2016.TE.10956.1.7	31.75	60.0	193.0	2,940,721
2016.TE.12907.1.13	32.62	153.0	107.0	2,951,290
2016.TE.12907.1.14	34.47	153.0	95.0	2,946,876
2016.TE.12907.1.16	34.24	156.0	80.0	2,944,162
2016.TE.12907.1.19	34.59	196.0	114.0	2,954,102
2016.TE.12907.1.23	34.43	191.0	108.0	2,951,422
2016.TE.12907.1.24	33.87	219.0	148.0	2,962,175
2016.TE.12907.1.25	34.43	107.0	108.0	2,952,408
2016.TE.12907.1.28	34.36	151.0	88.0	2,945,899
2016.TE.12907.1.29	34.05	106.0	102.0	2,950,559
2016.TE.12907.1.30	33.79	109.0	140.0	2,959,673
2016.TE.12907.1.31	34.2	193.0	90.0	2,946,096
2016.TE.15639.1.22	32.7	97.0	87.0	2,946,851
2016.TE.15639.1.26	33.48	157.0	95.0	2,948,386
2016.TE.15827.1.11	33.77	199.0	76.0	2,944,658
2016.TE.15827.1.15	33.51	212.0	118.0	2,954,531
2016.TE.15827.1.6	33.48	176.0	72.0	2,942,980
2016.TE.1976.1.81	33.14	67.0	229.0	2,981,957
2016.TE.1976.1.82	33.91	105.0	60.0	2,937,146
2016.TE.1976.1.90	33.54	57.0	118.0	2,952,730
2016.TE.2578.1.71	34.03	188.0	129.0	2,957,140
2016.TE.2578.1.76	33.99	156.0	107.0	2,951,551
2016.TE.3350.1.10	33.05	171.0	45.0	2,935,585
2016.TE.3350.1.11	32.89	156.0	46.0	2,934,965
2016.TE.3350.1.12	32.96	194.0	55.0	2,937,923
2016.TE.3350.1.18	33.15	138.0	57.0	2,938,216
2016.TE.3350.1.19	33.1	99.0	37.0	2,932,789
2016.TE.3350.1.24	32.9	173.0	92.0	2,948,054
2016.TE.3350.1.27	32.74	106.0	39.0	2,933,093
2016.TE.3350.1.28	32.43	73.0	48.0	2,934,242
2016.TE.3350.1.40	32.74	104.0	38.0	2,933,665
2016.TE.3350.1.42	33.21	127.0	33.0	2,931,241
2016.TE.3350.1.44	33.01	126.0	36.0	2,932,304
2016.TE.3350.1.50	33.05	108.0	42.0	2,933,615
2016.TE.3350.1.51	33.27	130.0	34.0	2,932,604
2016.TE.3350.1.52	32.36	73.0	24.0	2,929,605
2016.TE.3350.1.55	33.0	76.0	25.0	2,928,649
2016.TE.3350.1.56	33.01	115.0	48.0	2,935,603
2016.TE.3350.1.57	32.64	89.0	40.0	2,933,703
2016.TE.3350.1.7	32.8	114.0	34.0	2,932,381
2016.TE.3350.1.9	32.32	95.0	46.0	2,935,334
2016.TE.5761.1.62	33.24	107.0	39.0	2,932,200
2016.TE.5761.1.63	33.1	168.0	57.0	2,940,094
2016.TE.5761.1.64	33.33	190.0	61.0	2,940,009
2016.TE.5761.1.65	33.53	128.0	52.0	2,936,190
2016.TE.5761.1.66	33.42	239.0	42.0	2,935,511
2016.TE.5761.1.67	33.31	53.0	31.0	2,930,187
2016.TE.5761.1.70	33.53	124.0	46.0	2,933,804
2016.TE.5761.1.71	33.58	141.0	32.0	2,931,777
2016.TE.5761.1.73	33.51	94.0	40.0	2,933,944
2016.TE.5761.1.74	33.7	170.0	44.0	2,934,608
2016.TE.5761.1.75	33.61	204.0	167.0	2,966,234
2016.TE.5761.1.76	33.01	176.0	56.0	2,938,314
2016.TE.6891.1.61	33.74	122.0	57.0	2,938,821
2016.TE.6891.1.62	33.27	98.0	39.0	2,933,218
2016.TE.6891.1.63	33.67	141.0	56.0	2,938,171
2016.TE.6891.1.64	33.55	92.0	35.0	2,931,789
2016.TE.6891.1.65	33.62	106.0	46.0	2,935,421
2016.TE.6891.1.66	33.67	116.0	46.0	2,934,233
2016.TE.6891.1.67	33.52	78.0	46.0	2,934,201
2016.TE.6891.1.68	33.58	117.0	66.0	2,939,819
2016.TE.6891.1.75	33.64	131.0	69.0	2,941,427
2016.TE.6891.1.76	33.65	104.0	41.0	2,934,227
2016.TE.6891.1.79	33.53	68.0	51.0	2,935,422
2016.TE.6891.1.80	33.55	123.0	72.0	2,941,452
2016.TE.6891.1.81	33.65	95.0	38.0	2,933,211
2016.TE.6891.1.82	33.62	86.0	32.0	2,931,346
2016.TE.6891.1.83	33.54	88.0	71.0	2,941,007
2016.TE.6891.1.84	33.61	71.0	44.0	2,933,861
2016.TE.6891.1.85	33.11	27.0	83.0	2,928,215
2016.TE.6891.1.86	33.51	87.0	45.0	2,934,844
2016.TE.6891.1.90	33.49	67.0	57.0	2,936,806
2016.TE.6891.1.91	33.52	72.0	41.0	2,933,424
2016.TE.6891.1.92	33.52	98.0	30.0	2,931,833
2016.TE.6891.1.93	33.59	102.0	47.0	2,935,877
2016.TE.6891.1.94	33.63	124.0	56.0	2,938,404
2016.TE.7723.1.41	33.49	141.0	47.0	2,936,253
2016.TE.7723.1.42	33.46	100.0	29.0	2,931,465
2016.TE.7723.1.43	33.67	150.0	45.0	2,935,941
2016.TE.7723.1.44	33.48	108.0	39.0	2,932,920
2016.TE.7723.1.46	33.33	105.0	39.0	2,934,224
2016.TE.7723.1.47	33.46	187.0	47.0	2,935,345
2016.TE.7723.1.48	33.42	105.0	43.0	2,935,106
2016.TE.7723.1.50	33.39	116.0	60.0	2,938,532
2016.TE.7723.1.51	33.55	87.0	21.0	2,929,061
2016.TE.7723.1.52	33.38	66.0	38.0	2,933,015
2016.TE.7723.1.53	33.01	117.0	53.0	2,937,417
2016.TE.7723.1.54	33.47	163.0	51.0	2,937,788
2016.TE.8594.1.5	34.11	126.0	40.0	2,932,597
2016.TE.8594.1.6	34.16	107.0	35.0	2,931,928
2016.TE.8594.1.7	33.34	127.0	57.0	2,937,648
2016.TE.8594.1.8	33.95	154.0	58.0	2,938,431
2016.TE.9198.1.20	33.09	21.0	139.0	2,943,932
2016.TE.9198.1.21	32.91	20.0	65.0	2,927,163
2016.TE.9198.1.22	32.88	76.0	40.0	2,933,078
2016.TE.9198.1.23	33.18	79.0	30.0	2,930,996
2016.TE.9198.1.26	33.12	89.0	50.0	2,936,454
2018.TE.5376.1.4	32.83	67.0	31.0	2,930,360
2018.TE.5686.1.2	32.69	47.0	43.0	2,931,189
2018.TE.5686.1.3	33.23	150.0	61.0	2,938,653
2018.TE.5686.1.6	32.81	26.0	44.0	2,928,948
2018.TE.6199.1.10	32.23	159.0	105.0	2,950,405
2018.TE.6199.1.11	32.98	126.0	44.0	2,933,438
2018.TE.6199.1.14	33.09	165.0	57.0	2,905,997
2018.TE.6199.1.15	32.66	80.0	35.0	2,932,157
2018.TE.6199.1.16	32.93	94.0	32.0	2,931,921
2018.TE.6199.1.18	32.79	176.0	62.0	2,939,591
2018.TE.6199.1.19	33.24	97.0	42.0	2,933,421
2018.TE.6199.1.2	33.56	144.0	54.0	2,936,475
2018.TE.6199.1.20	33.11	95.0	52.0	2,936,253
2018.TE.6199.1.21	32.93	105.0	41.0	2,934,176
2018.TE.6199.1.22	32.34	180.0	81.0	2,944,030
2018.TE.6199.1.27	33.13	86.0	33.0	2,930,488
2018.TE.6199.1.28	33.12	133.0	60.0	2,937,573
2018.TE.6199.1.3	33.07	128.0	46.0	2,934,552
2018.TE.6199.1.31	32.66	40.0	62.0	2,930,112
2018.TE.6199.1.4	33.19	32.0	81.0	2,928,856
2018.TE.6199.1.5	32.46	73.0	32.0	2,930,944
2018.TE.6199.1.6	32.8	128.0	50.0	2,937,649
2018.TE.6199.1.7	32.83	66.0	38.0	2,931,062
2018.TE.6199.1.8	32.61	60.0	34.0	2,931,271
2018.TE.6199.1.9	33.06	109.0	39.0	2,933,214
2015.TE.29172.1.12	33.21	148.0	82.0	2,854,794
2016.TE.10956.1.13	31.86	67.0	52.0	2,983,122
2017.TE.1028.1.3	31.86	69.0	41.0	2,900,453
2015.TE.21231.1.27	33.19	76.0	54.0	2,936,880
2019.TE.22285.1.5	34.65	156.0	45.0	2,900,511
2019.TE.22285.1.6	34.37	169.0	39.0	2,899,897
