# Supplementary material for: Phylogenetic Analysis and Genome-Wide Association Study Applied to an Italian Listeria monocytogenes Outbreak
Source: Front Microbiol. 2021 Nov 4;12:750065. doi: 10.3389/fmicb.2021.750065 (PMC8600327; doi:10.3389/fmicb.2021.750065)
Supplement: Supplementary Table 3 — SNP matrix obtained from SNP analysis. [file Table_3.XLS]

## Sheet: MatrixOutput
	2015.TE.18427.1.10	2015.TE.18427.1.4	2015.TE.18427.1.6	2015.TE.18427.1.8	2015.TE.19114.1.7	2015.TE.19114.1.9	2015.TE.21231.1.27	2015.TE.28740.1.45	2015.TE.28740.1.46	2015.TE.29172.1.12	2015.TE.29172.1.7	2015.TE.31940.1.12	2016.TE.10956.1.13	2016.TE.10956.1.20	2016.TE.10956.1.21	2016.TE.10956.1.22	2016.TE.10956.1.23	2016.TE.10956.1.24	2016.TE.10956.1.26	2016.TE.10956.1.27	2016.TE.10956.1.28	2016.TE.10956.1.29	2016.TE.10956.1.30	2016.TE.10956.1.5	2016.TE.10956.1.6	2016.TE.10956.1.7	2016.TE.12559.1.2	2016.TE.12907.1.13	2016.TE.12907.1.14	2016.TE.12907.1.16	2016.TE.12907.1.19	2016.TE.12907.1.23	2016.TE.12907.1.24	2016.TE.12907.1.25	2016.TE.12907.1.26	2016.TE.12907.1.27	2016.TE.12907.1.28	2016.TE.12907.1.29	2016.TE.12907.1.30	2016.TE.12907.1.31	2016.TE.15639.1.22	2016.TE.15639.1.26	2016.TE.15827.1.11	2016.TE.15827.1.15	2016.TE.15827.1.6	2016.TE.1976.1.81	2016.TE.1976.1.82	2016.TE.1976.1.83	2016.TE.1976.1.84
2015.TE.18427.1.10
2015.TE.18427.1.4	0
2015.TE.18427.1.6	0	0
2015.TE.18427.1.8	0	0	0
2015.TE.19114.1.7	0	0	0	0
2015.TE.19114.1.9	0	0	0	0	0
2015.TE.21231.1.27	12	12	12	12	12	12
2015.TE.28740.1.45	0	0	0	0	0	0	12
2015.TE.28740.1.46	0	0	0	0	0	0	12	0
2015.TE.29172.1.12	13	13	13	13	13	13	7	13	13
2015.TE.29172.1.7	0	0	0	0	0	0	12	0	0	13
2015.TE.31940.1.12	0	0	0	0	0	0	12	0	0	13	0
2016.TE.10956.1.13	13	13	13	13	13	13	7	13	13	0	13	13
2016.TE.10956.1.20	0	0	0	0	0	0	12	0	0	13	0	0	13
2016.TE.10956.1.21	0	0	0	0	0	0	12	0	0	13	0	0	13	0
2016.TE.10956.1.22	0	0	0	0	0	0	12	0	0	13	0	0	13	0	0
2016.TE.10956.1.23	0	0	0	0	0	0	12	0	0	13	0	0	13	0	0	0
2016.TE.10956.1.24	0	0	0	0	0	0	12	0	0	13	0	0	13	0	0	0	0
2016.TE.10956.1.26	1	1	1	1	1	1	13	1	1	14	1	1	14	1	1	1	1	1
2016.TE.10956.1.27	1	1	1	1	1	1	13	1	1	14	1	1	14	1	1	1	1	1	2
2016.TE.10956.1.28	1	1	1	1	1	1	13	1	1	14	1	1	14	1	1	1	1	1	2	2
2016.TE.10956.1.29	1	1	1	1	1	1	13	1	1	14	1	1	14	1	1	1	1	1	2	2	2
2016.TE.10956.1.30	0	0	0	0	0	0	12	0	0	13	0	0	13	0	0	0	0	0	1	1	1	1
2016.TE.10956.1.5	0	0	0	0	0	0	12	0	0	13	0	0	13	0	0	0	0	0	1	1	1	1	0
2016.TE.10956.1.6	0	0	0	0	0	0	12	0	0	13	0	0	13	0	0	0	0	0	1	1	1	1	0	0
2016.TE.10956.1.7	0	0	0	0	0	0	12	0	0	13	0	0	13	0	0	0	0	0	1	1	1	1	0	0	0
2016.TE.12559.1.2	86	86	86	86	86	86	74	86	86	81	86	86	81	86	86	86	86	86	87	87	87	87	86	86	86	86
2016.TE.12907.1.13	0	0	0	0	0	0	12	0	0	13	0	0	13	0	0	0	0	0	1	1	1	1	0	0	0	0	86
2016.TE.12907.1.14	0	0	0	0	0	0	12	0	0	13	0	0	13	0	0	0	0	0	1	1	1	1	0	0	0	0	86	0
2016.TE.12907.1.16	1	1	1	1	1	1	13	1	1	14	1	1	14	1	1	1	1	1	2	2	2	2	1	1	1	1	87	1	1
2016.TE.12907.1.19	1	1	1	1	1	1	13	1	1	14	1	1	14	1	1	1	1	1	2	2	2	2	1	1	1	1	87	1	1	2
2016.TE.12907.1.23	0	0	0	0	0	0	12	0	0	13	0	0	13	0	0	0	0	0	1	1	1	1	0	0	0	0	86	0	0	1	1
2016.TE.12907.1.24	0	0	0	0	0	0	12	0	0	13	0	0	13	0	0	0	0	0	1	1	1	1	0	0	0	0	86	0	0	1	1	0
2016.TE.12907.1.25	0	0	0	0	0	0	12	0	0	13	0	0	13	0	0	0	0	0	1	1	1	1	0	0	0	0	86	0	0	1	1	0	0
2016.TE.12907.1.26	2	2	2	2	2	2	14	2	2	15	2	2	15	2	2	2	2	2	3	3	3	3	2	2	2	2	88	2	2	3	3	2	2	2
2016.TE.12907.1.27	3	3	3	3	3	3	15	3	3	16	3	3	16	3	3	3	3	3	4	4	4	4	3	3	3	3	89	3	3	4	4	3	3	3	1
2016.TE.12907.1.28	0	0	0	0	0	0	12	0	0	13	0	0	13	0	0	0	0	0	1	1	1	1	0	0	0	0	86	0	0	1	1	0	0	0	2	3
2016.TE.12907.1.29	1	1	1	1	1	1	13	1	1	14	1	1	14	1	1	1	1	1	2	2	2	2	1	1	1	1	87	1	1	2	2	1	1	1	3	4	1
2016.TE.12907.1.30	1	1	1	1	1	1	13	1	1	14	1	1	14	1	1	1	1	1	2	2	2	2	1	1	1	1	87	1	1	2	2	1	1	1	3	4	1	2
2016.TE.12907.1.31	1	1	1	1	1	1	13	1	1	14	1	1	14	1	1	1	1	1	2	2	2	2	1	1	1	1	87	1	1	2	2	1	1	1	3	4	1	2	0
2016.TE.15639.1.22	0	0	0	0	0	0	12	0	0	13	0	0	13	0	0	0	0	0	1	1	1	1	0	0	0	0	86	0	0	1	1	0	0	0	2	3	0	1	1	1
2016.TE.15639.1.26	0	0	0	0	0	0	12	0	0	13	0	0	13	0	0	0	0	0	1	1	1	1	0	0	0	0	86	0	0	1	1	0	0	0	2	3	0	1	1	1	0
2016.TE.15827.1.11	0	0	0	0	0	0	12	0	0	13	0	0	13	0	0	0	0	0	1	1	1	1	0	0	0	0	86	0	0	1	1	0	0	0	2	3	0	1	1	1	0	0
2016.TE.15827.1.15	0	0	0	0	0	0	12	0	0	13	0	0	13	0	0	0	0	0	1	1	1	1	0	0	0	0	86	0	0	1	1	0	0	0	2	3	0	1	1	1	0	0	0
2016.TE.15827.1.6	0	0	0	0	0	0	12	0	0	13	0	0	13	0	0	0	0	0	1	1	1	1	0	0	0	0	86	0	0	1	1	0	0	0	2	3	0	1	1	1	0	0	0	0
2016.TE.1976.1.81	0	0	0	0	0	0	12	0	0	13	0	0	13	0	0	0	0	0	1	1	1	1	0	0	0	0	86	0	0	1	1	0	0	0	2	3	0	1	1	1	0	0	0	0	0
2016.TE.1976.1.82	0	0	0	0	0	0	12	0	0	13	0	0	13	0	0	0	0	0	1	1	1	1	0	0	0	0	86	0	0	1	1	0	0	0	2	3	0	1	1	1	0	0	0	0	0	0
2016.TE.1976.1.83	0	0	0	0	0	0	12	0	0	13	0	0	13	0	0	0	0	0	1	1	1	1	0	0	0	0	86	0	0	1	1	0	0	0	2	3	0	1	1	1	0	0	0	0	0	0	0
2016.TE.1976.1.84	2	2	2	2	2	2	14	2	2	15	2	2	15	2	2	2	2	2	3	3	3	3	2	2	2	2	88	2	2	3	3	2	2	2	4	5	2	3	3	3	2	2	2	2	2	2	2	2
2016.TE.1976.1.85	2	2	2	2	2	2	14	2	2	15	2	2	15	2	2	2	2	2	3	3	3	3	2	2	2	2	88	2	2	3	3	2	2	2	4	5	2	3	3	3	2	2	2	2	2	2	2	2	0
2016.TE.1976.1.90	2	2	2	2	2	2	14	2	2	15	2	2	15	2	2	2	2	2	3	3	3	3	2	2	2	2	88	2	2	3	3	2	2	2	4	5	2	3	3	3	2	2	2	2	2	2	2	2	4
2016.TE.2578.1.69	1	1	1	1	1	1	13	1	1	14	1	1	14	1	1	1	1	1	2	2	2	2	1	1	1	1	87	1	1	2	2	1	1	1	3	4	1	2	2	2	1	1	1	1	1	1	1	1	3
2016.TE.2578.1.71	0	0	0	0	0	0	12	0	0	13	0	0	13	0	0	0	0	0	1	1	1	1	0	0	0	0	86	0	0	1	1	0	0	0	2	3	0	1	1	1	0	0	0	0	0	0	0	0	2
2016.TE.2578.1.76	0	0	0	0	0	0	12	0	0	13	0	0	13	0	0	0	0	0	1	1	1	1	0	0	0	0	86	0	0	1	1	0	0	0	2	3	0	1	1	1	0	0	0	0	0	0	0	0	2
2016.TE.3350.1.10	1	1	1	1	1	1	13	1	1	14	1	1	14	1	1	1	1	1	2	2	2	2	1	1	1	1	87	1	1	2	2	1	1	1	3	4	1	2	2	2	1	1	1	1	1	1	1	1	3
2016.TE.3350.1.11	0	0	0	0	0	0	12	0	0	13	0	0	13	0	0	0	0	0	1	1	1	1	0	0	0	0	86	0	0	1	1	0	0	0	2	3	0	1	1	1	0	0	0	0	0	0	0	0	2
2016.TE.3350.1.12	0	0	0	0	0	0	12	0	0	13	0	0	13	0	0	0	0	0	1	1	1	1	0	0	0	0	86	0	0	1	1	0	0	0	2	3	0	1	1	1	0	0	0	0	0	0	0	0	2
2016.TE.3350.1.18	0	0	0	0	0	0	12	0	0	13	0	0	13	0	0	0	0	0	1	1	1	1	0	0	0	0	86	0	0	1	1	0	0	0	2	3	0	1	1	1	0	0	0	0	0	0	0	0	2
2016.TE.3350.1.19	0	0	0	0	0	0	12	0	0	13	0	0	13	0	0	0	0	0	1	1	1	1	0	0	0	0	86	0	0	1	1	0	0	0	2	3	0	1	1	1	0	0	0	0	0	0	0	0	2
2016.TE.3350.1.24	0	0	0	0	0	0	12	0	0	13	0	0	13	0	0	0	0	0	1	1	1	1	0	0	0	0	86	0	0	1	1	0	0	0	2	3	0	1	1	1	0	0	0	0	0	0	0	0	2
2016.TE.3350.1.27	0	0	0	0	0	0	12	0	0	13	0	0	13	0	0	0	0	0	1	1	1	1	0	0	0	0	86	0	0	1	1	0	0	0	2	3	0	1	1	1	0	0	0	0	0	0	0	0	2
2016.TE.3350.1.28	0	0	0	0	0	0	12	0	0	13	0	0	13	0	0	0	0	0	1	1	1	1	0	0	0	0	86	0	0	1	1	0	0	0	2	3	0	1	1	1	0	0	0	0	0	0	0	0	2
2016.TE.3350.1.35	1	1	1	1	1	1	13	1	1	14	1	1	14	1	1	1	1	1	2	2	2	2	1	1	1	1	87	1	1	2	2	1	1	1	3	4	1	2	2	2	1	1	1	1	1	1	1	1	3
2016.TE.3350.1.36	1	1	1	1	1	1	13	1	1	14	1	1	14	1	1	1	1	1	2	2	2	2	1	1	1	1	87	1	1	2	2	1	1	1	3	4	1	2	2	2	1	1	1	1	1	1	1	1	3
2016.TE.3350.1.37	1	1	1	1	1	1	13	1	1	14	1	1	14	1	1	1	1	1	2	2	2	2	1	1	1	1	87	1	1	2	2	1	1	1	3	4	1	2	2	2	1	1	1	1	1	1	1	1	3
2016.TE.3350.1.39	1	1	1	1	1	1	13	1	1	14	1	1	14	1	1	1	1	1	2	2	2	2	1	1	1	1	87	1	1	2	2	1	1	1	3	4	1	2	2	2	1	1	1	1	1	1	1	1	3
2016.TE.3350.1.40	2	2	2	2	2	2	14	2	2	15	2	2	15	2	2	2	2	2	3	3	3	3	2	2	2	2	88	2	2	3	3	2	2	2	4	5	2	3	3	3	2	2	2	2	2	2	2	2	4
2016.TE.3350.1.42	0	0	0	0	0	0	12	0	0	13	0	0	13	0	0	0	0	0	1	1	1	1	0	0	0	0	86	0	0	1	1	0	0	0	2	3	0	1	1	1	0	0	0	0	0	0	0	0	2
2016.TE.3350.1.44	0	0	0	0	0	0	12	0	0	13	0	0	13	0	0	0	0	0	1	1	1	1	0	0	0	0	86	0	0	1	1	0	0	0	2	3	0	1	1	1	0	0	0	0	0	0	0	0	2
2016.TE.3350.1.45	1	1	1	1	1	1	13	1	1	14	1	1	14	1	1	1	1	1	2	2	2	2	1	1	1	1	87	1	1	2	2	1	1	1	3	4	1	2	2	2	1	1	1	1	1	1	1	1	3
2016.TE.3350.1.48	6	6	6	6	6	6	18	6	6	19	6	6	19	6	6	6	6	6	7	7	7	7	6	6	6	6	92	6	6	7	7	6	6	6	8	9	6	7	7	7	6	6	6	6	6	6	6	6	8
2016.TE.3350.1.49	6	6	6	6	6	6	18	6	6	19	6	6	19	6	6	6	6	6	7	7	7	7	6	6	6	6	92	6	6	7	7	6	6	6	8	9	6	7	7	7	6	6	6	6	6	6	6	6	8
2016.TE.3350.1.50	0	0	0	0	0	0	12	0	0	13	0	0	13	0	0	0	0	0	1	1	1	1	0	0	0	0	86	0	0	1	1	0	0	0	2	3	0	1	1	1	0	0	0	0	0	0	0	0	2
2016.TE.3350.1.51	0	0	0	0	0	0	12	0	0	13	0	0	13	0	0	0	0	0	1	1	1	1	0	0	0	0	86	0	0	1	1	0	0	0	2	3	0	1	1	1	0	0	0	0	0	0	0	0	2
2016.TE.3350.1.52	1	1	1	1	1	1	13	1	1	14	1	1	14	1	1	1	1	1	2	2	2	2	1	1	1	1	87	1	1	2	2	1	1	1	3	4	1	2	2	2	1	1	1	1	1	1	1	1	3
2016.TE.3350.1.55	0	0	0	0	0	0	12	0	0	13	0	0	13	0	0	0	0	0	1	1	1	1	0	0	0	0	86	0	0	1	1	0	0	0	2	3	0	1	1	1	0	0	0	0	0	0	0	0	2
2016.TE.3350.1.56	1	1	1	1	1	1	13	1	1	14	1	1	14	1	1	1	1	1	2	2	2	2	1	1	1	1	87	1	1	2	2	1	1	1	3	4	1	2	2	2	1	1	1	1	1	1	1	1	3
2016.TE.3350.1.57	0	0	0	0	0	0	12	0	0	13	0	0	13	0	0	0	0	0	1	1	1	1	0	0	0	0	86	0	0	1	1	0	0	0	2	3	0	1	1	1	0	0	0	0	0	0	0	0	2
2016.TE.3350.1.7	0	0	0	0	0	0	12	0	0	13	0	0	13	0	0	0	0	0	1	1	1	1	0	0	0	0	86	0	0	1	1	0	0	0	2	3	0	1	1	1	0	0	0	0	0	0	0	0	2
2016.TE.3350.1.9	0	0	0	0	0	0	12	0	0	13	0	0	13	0	0	0	0	0	1	1	1	1	0	0	0	0	86	0	0	1	1	0	0	0	2	3	0	1	1	1	0	0	0	0	0	0	0	0	2
2016.TE.5761.1.61	2	2	2	2	2	2	14	2	2	15	2	2	15	2	2	2	2	2	3	3	3	3	2	2	2	2	88	2	2	3	3	2	2	2	4	5	2	3	3	3	2	2	2	2	2	2	2	2	4
2016.TE.5761.1.62	0	0	0	0	0	0	12	0	0	13	0	0	13	0	0	0	0	0	1	1	1	1	0	0	0	0	86	0	0	1	1	0	0	0	2	3	0	1	1	1	0	0	0	0	0	0	0	0	2
2016.TE.5761.1.63	1	1	1	1	1	1	13	1	1	14	1	1	14	1	1	1	1	1	2	2	2	2	1	1	1	1	87	1	1	2	2	1	1	1	3	4	1	2	2	2	1	1	1	1	1	1	1	1	3
2016.TE.5761.1.64	0	0	0	0	0	0	12	0	0	13	0	0	13	0	0	0	0	0	1	1	1	1	0	0	0	0	86	0	0	1	1	0	0	0	2	3	0	1	1	1	0	0	0	0	0	0	0	0	2
2016.TE.5761.1.65	0	0	0	0	0	0	12	0	0	13	0	0	13	0	0	0	0	0	1	1	1	1	0	0	0	0	86	0	0	1	1	0	0	0	2	3	0	1	1	1	0	0	0	0	0	0	0	0	2
2016.TE.5761.1.66	0	0	0	0	0	0	12	0	0	13	0	0	13	0	0	0	0	0	1	1	1	1	0	0	0	0	86	0	0	1	1	0	0	0	2	3	0	1	1	1	0	0	0	0	0	0	0	0	2
2016.TE.5761.1.67	0	0	0	0	0	0	12	0	0	13	0	0	13	0	0	0	0	0	1	1	1	1	0	0	0	0	86	0	0	1	1	0	0	0	2	3	0	1	1	1	0	0	0	0	0	0	0	0	2
2016.TE.5761.1.70	1	1	1	1	1	1	13	1	1	14	1	1	14	1	1	1	1	1	2	2	2	2	1	1	1	1	87	1	1	2	2	1	1	1	3	4	1	2	2	2	1	1	1	1	1	1	1	1	3
2016.TE.5761.1.71	1	1	1	1	1	1	13	1	1	14	1	1	14	1	1	1	1	1	2	2	2	2	1	1	1	1	87	1	1	2	2	1	1	1	3	4	1	2	2	2	1	1	1	1	1	1	1	1	3
2016.TE.5761.1.73	0	0	0	0	0	0	12	0	0	13	0	0	13	0	0	0	0	0	1	1	1	1	0	0	0	0	86	0	0	1	1	0	0	0	2	3	0	1	1	1	0	0	0	0	0	0	0	0	2
2016.TE.5761.1.74	0	0	0	0	0	0	12	0	0	13	0	0	13	0	0	0	0	0	1	1	1	1	0	0	0	0	86	0	0	1	1	0	0	0	2	3	0	1	1	1	0	0	0	0	0	0	0	0	2
2016.TE.5761.1.75	0	0	0	0	0	0	12	0	0	13	0	0	13	0	0	0	0	0	1	1	1	1	0	0	0	0	86	0	0	1	1	0	0	0	2	3	0	1	1	1	0	0	0	0	0	0	0	0	2
2016.TE.5761.1.76	0	0	0	0	0	0	12	0	0	13	0	0	13	0	0	0	0	0	1	1	1	1	0	0	0	0	86	0	0	1	1	0	0	0	2	3	0	1	1	1	0	0	0	0	0	0	0	0	2
2016.TE.6891.1.61	0	0	0	0	0	0	12	0	0	13	0	0	13	0	0	0	0	0	1	1	1	1	0	0	0	0	86	0	0	1	1	0	0	0	2	3	0	1	1	1	0	0	0	0	0	0	0	0	2
2016.TE.6891.1.62	0	0	0	0	0	0	12	0	0	13	0	0	13	0	0	0	0	0	1	1	1	1	0	0	0	0	86	0	0	1	1	0	0	0	2	3	0	1	1	1	0	0	0	0	0	0	0	0	2
2016.TE.6891.1.63	0	0	0	0	0	0	12	0	0	13	0	0	13	0	0	0	0	0	1	1	1	1	0	0	0	0	86	0	0	1	1	0	0	0	2	3	0	1	1	1	0	0	0	0	0	0	0	0	2
2016.TE.6891.1.64	1	1	1	1	1	1	13	1	1	14	1	1	14	1	1	1	1	1	2	2	2	2	1	1	1	1	87	1	1	2	2	1	1	1	3	4	1	2	2	2	1	1	1	1	1	1	1	1	3
2016.TE.6891.1.65	1	1	1	1	1	1	13	1	1	14	1	1	14	1	1	1	1	1	2	2	2	2	1	1	1	1	87	1	1	2	2	1	1	1	3	4	1	2	2	2	1	1	1	1	1	1	1	1	3
2016.TE.6891.1.66	1	1	1	1	1	1	13	1	1	14	1	1	14	1	1	1	1	1	2	2	2	2	1	1	1	1	87	1	1	2	2	1	1	1	3	4	1	2	2	2	1	1	1	1	1	1	1	1	3
2016.TE.6891.1.67	1	1	1	1	1	1	13	1	1	14	1	1	14	1	1	1	1	1	2	2	2	2	1	1	1	1	87	1	1	2	2	1	1	1	3	4	1	2	2	2	1	1	1	1	1	1	1	1	3
2016.TE.6891.1.68	1	1	1	1	1	1	13	1	1	14	1	1	14	1	1	1	1	1	2	2	2	2	1	1	1	1	87	1	1	2	2	1	1	1	3	4	1	2	2	2	1	1	1	1	1	1	1	1	3
2016.TE.6891.1.69	1	1	1	1	1	1	13	1	1	14	1	1	14	1	1	1	1	1	2	2	2	2	1	1	1	1	87	1	1	2	2	1	1	1	3	4	1	2	2	2	1	1	1	1	1	1	1	1	3
2016.TE.6891.1.71	1	1	1	1	1	1	13	1	1	14	1	1	14	1	1	1	1	1	2	2	2	2	1	1	1	1	87	1	1	2	2	1	1	1	3	4	1	2	2	2	1	1	1	1	1	1	1	1	3
2016.TE.6891.1.75	0	0	0	0	0	0	12	0	0	13	0	0	13	0	0	0	0	0	1	1	1	1	0	0	0	0	86	0	0	1	1	0	0	0	2	3	0	1	1	1	0	0	0	0	0	0	0	0	2
2016.TE.6891.1.76	0	0	0	0	0	0	12	0	0	13	0	0	13	0	0	0	0	0	1	1	1	1	0	0	0	0	86	0	0	1	1	0	0	0	2	3	0	1	1	1	0	0	0	0	0	0	0	0	2
2016.TE.6891.1.79	0	0	0	0	0	0	12	0	0	13	0	0	13	0	0	0	0	0	1	1	1	1	0	0	0	0	86	0	0	1	1	0	0	0	2	3	0	1	1	1	0	0	0	0	0	0	0	0	2
2016.TE.6891.1.80	1	1	1	1	1	1	13	1	1	14	1	1	14	1	1	1	1	1	2	2	2	2	1	1	1	1	87	1	1	2	2	1	1	1	3	4	1	2	2	2	1	1	1	1	1	1	1	1	3
2016.TE.6891.1.81	0	0	0	0	0	0	12	0	0	13	0	0	13	0	0	0	0	0	1	1	1	1	0	0	0	0	86	0	0	1	1	0	0	0	2	3	0	1	1	1	0	0	0	0	0	0	0	0	2
2016.TE.6891.1.82	0	0	0	0	0	0	12	0	0	13	0	0	13	0	0	0	0	0	1	1	1	1	0	0	0	0	86	0	0	1	1	0	0	0	2	3	0	1	1	1	0	0	0	0	0	0	0	0	2
2016.TE.6891.1.83	0	0	0	0	0	0	12	0	0	13	0	0	13	0	0	0	0	0	1	1	1	1	0	0	0	0	86	0	0	1	1	0	0	0	2	3	0	1	1	1	0	0	0	0	0	0	0	0	2
2016.TE.6891.1.84	0	0	0	0	0	0	12	0	0	13	0	0	13	0	0	0	0	0	1	1	1	1	0	0	0	0	86	0	0	1	1	0	0	0	2	3	0	1	1	1	0	0	0	0	0	0	0	0	2
2016.TE.6891.1.85	1	1	1	1	1	1	13	1	1	14	1	1	14	1	1	1	1	1	2	2	2	2	1	1	1	1	87	1	1	2	2	1	1	1	3	4	1	2	2	2	1	1	1	1	1	1	1	1	3
2016.TE.6891.1.86	2	2	2	2	2	2	14	2	2	15	2	2	15	2	2	2	2	2	3	3	3	3	2	2	2	2	88	2	2	3	3	2	2	2	4	5	2	3	3	3	2	2	2	2	2	2	2	2	4
2016.TE.6891.1.90	0	0	0	0	0	0	12	0	0	13	0	0	13	0	0	0	0	0	1	1	1	1	0	0	0	0	86	0	0	1	1	0	0	0	2	3	0	1	1	1	0	0	0	0	0	0	0	0	2
2016.TE.6891.1.91	0	0	0	0	0	0	12	0	0	13	0	0	13	0	0	0	0	0	1	1	1	1	0	0	0	0	86	0	0	1	1	0	0	0	2	3	0	1	1	1	0	0	0	0	0	0	0	0	2
2016.TE.6891.1.92	0	0	0	0	0	0	12	0	0	13	0	0	13	0	0	0	0	0	1	1	1	1	0	0	0	0	86	0	0	1	1	0	0	0	2	3	0	1	1	1	0	0	0	0	0	0	0	0	2
2016.TE.6891.1.93	0	0	0	0	0	0	12	0	0	13	0	0	13	0	0	0	0	0	1	1	1	1	0	0	0	0	86	0	0	1	1	0	0	0	2	3	0	1	1	1	0	0	0	0	0	0	0	0	2
2016.TE.6891.1.94	0	0	0	0	0	0	12	0	0	13	0	0	13	0	0	0	0	0	1	1	1	1	0	0	0	0	86	0	0	1	1	0	0	0	2	3	0	1	1	1	0	0	0	0	0	0	0	0	2
2016.TE.7723.1.40	2	2	2	2	2	2	14	2	2	15	2	2	15	2	2	2	2	2	3	3	3	3	2	2	2	2	88	2	2	3	3	2	2	2	4	5	2	3	3	3	2	2	2	2	2	2	2	2	4
2016.TE.7723.1.41	0	0	0	0	0	0	12	0	0	13	0	0	13	0	0	0	0	0	1	1	1	1	0	0	0	0	86	0	0	1	1	0	0	0	2	3	0	1	1	1	0	0	0	0	0	0	0	0	2
2016.TE.7723.1.42	0	0	0	0	0	0	12	0	0	13	0	0	13	0	0	0	0	0	1	1	1	1	0	0	0	0	86	0	0	1	1	0	0	0	2	3	0	1	1	1	0	0	0	0	0	0	0	0	2
2016.TE.7723.1.43	0	0	0	0	0	0	12	0	0	13	0	0	13	0	0	0	0	0	1	1	1	1	0	0	0	0	86	0	0	1	1	0	0	0	2	3	0	1	1	1	0	0	0	0	0	0	0	0	2
2016.TE.7723.1.44	0	0	0	0	0	0	12	0	0	13	0	0	13	0	0	0	0	0	1	1	1	1	0	0	0	0	86	0	0	1	1	0	0	0	2	3	0	1	1	1	0	0	0	0	0	0	0	0	2
2016.TE.7723.1.45	2	2	2	2	2	2	14	2	2	15	2	2	15	2	2	2	2	2	3	3	3	3	2	2	2	2	88	2	2	3	3	2	2	2	4	5	2	3	3	3	2	2	2	2	2	2	2	2	4
2016.TE.7723.1.46	0	0	0	0	0	0	12	0	0	13	0	0	13	0	0	0	0	0	1	1	1	1	0	0	0	0	86	0	0	1	1	0	0	0	2	3	0	1	1	1	0	0	0	0	0	0	0	0	2
2016.TE.7723.1.47	0	0	0	0	0	0	12	0	0	13	0	0	13	0	0	0	0	0	1	1	1	1	0	0	0	0	86	0	0	1	1	0	0	0	2	3	0	1	1	1	0	0	0	0	0	0	0	0	2
2016.TE.7723.1.48	0	0	0	0	0	0	12	0	0	13	0	0	13	0	0	0	0	0	1	1	1	1	0	0	0	0	86	0	0	1	1	0	0	0	2	3	0	1	1	1	0	0	0	0	0	0	0	0	2
2016.TE.7723.1.49	1	1	1	1	1	1	13	1	1	14	1	1	14	1	1	1	1	1	2	2	2	2	1	1	1	1	87	1	1	2	2	1	1	1	3	4	1	2	2	2	1	1	1	1	1	1	1	1	3
2016.TE.7723.1.50	0	0	0	0	0	0	12	0	0	13	0	0	13	0	0	0	0	0	1	1	1	1	0	0	0	0	86	0	0	1	1	0	0	0	2	3	0	1	1	1	0	0	0	0	0	0	0	0	2
2016.TE.7723.1.51	0	0	0	0	0	0	12	0	0	13	0	0	13	0	0	0	0	0	1	1	1	1	0	0	0	0	86	0	0	1	1	0	0	0	2	3	0	1	1	1	0	0	0	0	0	0	0	0	2
2016.TE.7723.1.52	1	1	1	1	1	1	13	1	1	14	1	1	14	1	1	1	1	1	2	2	2	2	1	1	1	1	87	1	1	2	2	1	1	1	3	4	1	2	2	2	1	1	1	1	1	1	1	1	3
2016.TE.7723.1.53	0	0	0	0	0	0	12	0	0	13	0	0	13	0	0	0	0	0	1	1	1	1	0	0	0	0	86	0	0	1	1	0	0	0	2	3	0	1	1	1	0	0	0	0	0	0	0	0	2
2016.TE.7723.1.54	0	0	0	0	0	0	12	0	0	13	0	0	13	0	0	0	0	0	1	1	1	1	0	0	0	0	86	0	0	1	1	0	0	0	2	3	0	1	1	1	0	0	0	0	0	0	0	0	2
2016.TE.7723.1.55	1	1	1	1	1	1	13	1	1	14	1	1	14	1	1	1	1	1	2	2	2	2	1	1	1	1	87	1	1	2	2	1	1	1	3	4	1	2	2	2	1	1	1	1	1	1	1	1	3
2016.TE.8594.1.4	1	1	1	1	1	1	13	1	1	14	1	1	14	1	1	1	1	1	2	2	2	2	1	1	1	1	87	1	1	2	2	1	1	1	3	4	1	2	2	2	1	1	1	1	1	1	1	1	3
2016.TE.8594.1.5	0	0	0	0	0	0	12	0	0	13	0	0	13	0	0	0	0	0	1	1	1	1	0	0	0	0	86	0	0	1	1	0	0	0	2	3	0	1	1	1	0	0	0	0	0	0	0	0	2
2016.TE.8594.1.6	0	0	0	0	0	0	12	0	0	13	0	0	13	0	0	0	0	0	1	1	1	1	0	0	0	0	86	0	0	1	1	0	0	0	2	3	0	1	1	1	0	0	0	0	0	0	0	0	2
2016.TE.8594.1.7	0	0	0	0	0	0	12	0	0	13	0	0	13	0	0	0	0	0	1	1	1	1	0	0	0	0	86	0	0	1	1	0	0	0	2	3	0	1	1	1	0	0	0	0	0	0	0	0	2
2016.TE.8594.1.8	0	0	0	0	0	0	12	0	0	13	0	0	13	0	0	0	0	0	1	1	1	1	0	0	0	0	86	0	0	1	1	0	0	0	2	3	0	1	1	1	0	0	0	0	0	0	0	0	2
2016.TE.9198.1.20	4	4	4	4	4	4	16	4	4	17	4	4	17	4	4	4	4	4	5	5	5	5	4	4	4	4	90	4	4	5	5	4	4	4	6	7	4	5	5	5	4	4	4	4	4	4	4	4	6
2016.TE.9198.1.21	1	1	1	1	1	1	13	1	1	14	1	1	14	1	1	1	1	1	2	2	2	2	1	1	1	1	87	1	1	2	2	1	1	1	3	4	1	2	2	2	1	1	1	1	1	1	1	1	3
2016.TE.9198.1.22	1	1	1	1	1	1	13	1	1	14	1	1	14	1	1	1	1	1	2	2	2	2	1	1	1	1	87	1	1	2	2	1	1	1	3	4	1	2	2	2	1	1	1	1	1	1	1	1	3
2016.TE.9198.1.23	1	1	1	1	1	1	13	1	1	14	1	1	14	1	1	1	1	1	2	2	2	2	1	1	1	1	87	1	1	2	2	1	1	1	3	4	1	2	2	2	1	1	1	1	1	1	1	1	3
2016.TE.9198.1.26	1	1	1	1	1	1	13	1	1	14	1	1	14	1	1	1	1	1	2	2	2	2	1	1	1	1	87	1	1	2	2	1	1	1	3	4	1	2	2	2	1	1	1	1	1	1	1	1	3
2017.TE.1028.1.3	17	17	17	17	17	17	11	17	17	4	17	17	4	17	17	17	17	17	18	18	18	18	17	17	17	17	85	17	17	18	18	17	17	17	19	20	17	18	18	18	17	17	17	17	17	17	17	17	19
2017.TE.4902.1.41	20	20	20	20	20	20	8	20	20	15	20	20	15	20	20	20	20	20	21	21	21	21	20	20	20	20	78	20	20	21	21	20	20	20	22	23	20	21	21	21	20	20	20	20	20	20	20	20	22
2017.TE.4902.1.56	15	15	15	15	15	15	3	15	15	10	15	15	10	15	15	15	15	15	16	16	16	16	15	15	15	15	73	15	15	16	16	15	15	15	17	18	15	16	16	16	15	15	15	15	15	15	15	15	17
2017.TE.4902.1.70	81	81	81	81	81	81	69	81	81	76	81	81	76	81	81	81	81	81	82	82	82	82	81	81	81	81	85	81	81	82	82	81	81	81	83	84	81	82	82	82	81	81	81	81	81	81	81	81	83
2018.TE.5376.1.4	1	1	1	1	1	1	13	1	1	14	1	1	14	1	1	1	1	1	2	2	2	2	1	1	1	1	87	1	1	2	2	1	1	1	3	4	1	2	2	2	1	1	1	1	1	1	1	1	3
2018.TE.5686.1.2	0	0	0	0	0	0	12	0	0	13	0	0	13	0	0	0	0	0	1	1	1	1	0	0	0	0	86	0	0	1	1	0	0	0	2	3	0	1	1	1	0	0	0	0	0	0	0	0	2
2018.TE.5686.1.3	1	1	1	1	1	1	13	1	1	14	1	1	14	1	1	1	1	1	2	2	2	2	1	1	1	1	87	1	1	2	2	1	1	1	3	4	1	2	2	2	1	1	1	1	1	1	1	1	3
2018.TE.5686.1.4	1	1	1	1	1	1	13	1	1	14	1	1	14	1	1	1	1	1	2	2	2	2	1	1	1	1	87	1	1	2	2	1	1	1	3	4	1	2	2	2	1	1	1	1	1	1	1	1	3
2018.TE.5686.1.6	0	0	0	0	0	0	12	0	0	13	0	0	13	0	0	0	0	0	1	1	1	1	0	0	0	0	86	0	0	1	1	0	0	0	2	3	0	1	1	1	0	0	0	0	0	0	0	0	2
2018.TE.6199.1.10	0	0	0	0	0	0	12	0	0	13	0	0	13	0	0	0	0	0	1	1	1	1	0	0	0	0	86	0	0	1	1	0	0	0	2	3	0	1	1	1	0	0	0	0	0	0	0	0	2
2018.TE.6199.1.11	0	0	0	0	0	0	12	0	0	13	0	0	13	0	0	0	0	0	1	1	1	1	0	0	0	0	86	0	0	1	1	0	0	0	2	3	0	1	1	1	0	0	0	0	0	0	0	0	2
2018.TE.6199.1.12	1	1	1	1	1	1	13	1	1	14	1	1	14	1	1	1	1	1	2	2	2	2	1	1	1	1	87	1	1	2	2	1	1	1	3	4	1	2	2	2	1	1	1	1	1	1	1	1	3
2018.TE.6199.1.13	1	1	1	1	1	1	13	1	1	14	1	1	14	1	1	1	1	1	2	2	2	2	1	1	1	1	87	1	1	2	2	1	1	1	3	4	1	2	2	2	1	1	1	1	1	1	1	1	3
2018.TE.6199.1.14	3	3	3	3	3	3	9	3	3	10	3	3	10	3	3	3	3	3	4	4	4	4	3	3	3	3	83	3	3	4	4	3	3	3	5	6	3	4	4	4	3	3	3	3	3	3	3	3	5
2018.TE.6199.1.15	0	0	0	0	0	0	12	0	0	13	0	0	13	0	0	0	0	0	1	1	1	1	0	0	0	0	86	0	0	1	1	0	0	0	2	3	0	1	1	1	0	0	0	0	0	0	0	0	2
2018.TE.6199.1.16	0	0	0	0	0	0	12	0	0	13	0	0	13	0	0	0	0	0	1	1	1	1	0	0	0	0	86	0	0	1	1	0	0	0	2	3	0	1	1	1	0	0	0	0	0	0	0	0	2
2018.TE.6199.1.18	0	0	0	0	0	0	12	0	0	13	0	0	13	0	0	0	0	0	1	1	1	1	0	0	0	0	86	0	0	1	1	0	0	0	2	3	0	1	1	1	0	0	0	0	0	0	0	0	2
2018.TE.6199.1.19	0	0	0	0	0	0	12	0	0	13	0	0	13	0	0	0	0	0	1	1	1	1	0	0	0	0	86	0	0	1	1	0	0	0	2	3	0	1	1	1	0	0	0	0	0	0	0	0	2
2018.TE.6199.1.2	0	0	0	0	0	0	12	0	0	13	0	0	13	0	0	0	0	0	1	1	1	1	0	0	0	0	86	0	0	1	1	0	0	0	2	3	0	1	1	1	0	0	0	0	0	0	0	0	2
2018.TE.6199.1.20	0	0	0	0	0	0	12	0	0	13	0	0	13	0	0	0	0	0	1	1	1	1	0	0	0	0	86	0	0	1	1	0	0	0	2	3	0	1	1	1	0	0	0	0	0	0	0	0	2
2018.TE.6199.1.21	0	0	0	0	0	0	12	0	0	13	0	0	13	0	0	0	0	0	1	1	1	1	0	0	0	0	86	0	0	1	1	0	0	0	2	3	0	1	1	1	0	0	0	0	0	0	0	0	2
2018.TE.6199.1.22	0	0	0	0	0	0	12	0	0	13	0	0	13	0	0	0	0	0	1	1	1	1	0	0	0	0	86	0	0	1	1	0	0	0	2	3	0	1	1	1	0	0	0	0	0	0	0	0	2
2018.TE.6199.1.23	3	3	3	3	3	3	15	3	3	16	3	3	16	3	3	3	3	3	4	4	4	4	3	3	3	3	89	3	3	4	4	3	3	3	5	6	3	4	4	4	3	3	3	3	3	3	3	3	5
2018.TE.6199.1.24	3	3	3	3	3	3	15	3	3	16	3	3	16	3	3	3	3	3	4	4	4	4	3	3	3	3	89	3	3	4	4	3	3	3	5	6	3	4	4	4	3	3	3	3	3	3	3	3	5
2018.TE.6199.1.25	4	4	4	4	4	4	16	4	4	17	4	4	17	4	4	4	4	4	5	5	5	5	4	4	4	4	90	4	4	5	5	4	4	4	6	7	4	5	5	5	4	4	4	4	4	4	4	4	6
2018.TE.6199.1.26	3	3	3	3	3	3	15	3	3	16	3	3	16	3	3	3	3	3	4	4	4	4	3	3	3	3	89	3	3	4	4	3	3	3	5	6	3	4	4	4	3	3	3	3	3	3	3	3	5
2018.TE.6199.1.27	0	0	0	0	0	0	12	0	0	13	0	0	13	0	0	0	0	0	1	1	1	1	0	0	0	0	86	0	0	1	1	0	0	0	2	3	0	1	1	1	0	0	0	0	0	0	0	0	2
2018.TE.6199.1.28	0	0	0	0	0	0	12	0	0	13	0	0	13	0	0	0	0	0	1	1	1	1	0	0	0	0	86	0	0	1	1	0	0	0	2	3	0	1	1	1	0	0	0	0	0	0	0	0	2
2018.TE.6199.1.29	3	3	3	3	3	3	15	3	3	16	3	3	16	3	3	3	3	3	4	4	4	4	3	3	3	3	89	3	3	4	4	3	3	3	5	6	3	4	4	4	3	3	3	3	3	3	3	3	5
2018.TE.6199.1.3	0	0	0	0	0	0	12	0	0	13	0	0	13	0	0	0	0	0	1	1	1	1	0	0	0	0	86	0	0	1	1	0	0	0	2	3	0	1	1	1	0	0	0	0	0	0	0	0	2
2018.TE.6199.1.30	1	1	1	1	1	1	13	1	1	14	1	1	14	1	1	1	1	1	2	2	2	2	1	1	1	1	87	1	1	2	2	1	1	1	3	4	1	2	2	2	1	1	1	1	1	1	1	1	3
2018.TE.6199.1.31	1	1	1	1	1	1	13	1	1	14	1	1	14	1	1	1	1	1	2	2	2	2	1	1	1	1	87	1	1	2	2	1	1	1	3	4	1	2	2	2	1	1	1	1	1	1	1	1	3
2018.TE.6199.1.32	3	3	3	3	3	3	15	3	3	16	3	3	16	3	3	3	3	3	4	4	4	4	3	3	3	3	89	3	3	4	4	3	3	3	5	6	3	4	4	4	3	3	3	3	3	3	3	3	5
2018.TE.6199.1.4	0	0	0	0	0	0	12	0	0	13	0	0	13	0	0	0	0	0	1	1	1	1	0	0	0	0	86	0	0	1	1	0	0	0	2	3	0	1	1	1	0	0	0	0	0	0	0	0	2
2018.TE.6199.1.5	0	0	0	0	0	0	12	0	0	13	0	0	13	0	0	0	0	0	1	1	1	1	0	0	0	0	86	0	0	1	1	0	0	0	2	3	0	1	1	1	0	0	0	0	0	0	0	0	2
2018.TE.6199.1.6	0	0	0	0	0	0	12	0	0	13	0	0	13	0	0	0	0	0	1	1	1	1	0	0	0	0	86	0	0	1	1	0	0	0	2	3	0	1	1	1	0	0	0	0	0	0	0	0	2
2018.TE.6199.1.7	1	1	1	1	1	1	13	1	1	14	1	1	14	1	1	1	1	1	2	2	2	2	1	1	1	1	87	1	1	2	2	1	1	1	3	4	1	2	2	2	1	1	1	1	1	1	1	1	3
2018.TE.6199.1.8	0	0	0	0	0	0	12	0	0	13	0	0	13	0	0	0	0	0	1	1	1	1	0	0	0	0	86	0	0	1	1	0	0	0	2	3	0	1	1	1	0	0	0	0	0	0	0	0	2
2018.TE.6199.1.9	0	0	0	0	0	0	12	0	0	13	0	0	13	0	0	0	0	0	1	1	1	1	0	0	0	0	86	0	0	1	1	0	0	0	2	3	0	1	1	1	0	0	0	0	0	0	0	0	2
2019.TE.22285.1.5	12	12	12	12	12	12	0	12	12	7	12	12	7	12	12	12	12	12	13	13	13	13	12	12	12	12	74	12	12	13	13	12	12	12	14	15	12	13	13	13	12	12	12	12	12	12	12	12	14
2019.TE.22285.1.6	13	13	13	13	13	13	1	13	13	8	13	13	8	13	13	13	13	13	14	14	14	14	13	13	13	13	75	13	13	14	14	13	13	13	15	16	13	14	14	14	13	13	13	13	13	13	13	13	15
2020.TE.122547.1.5	80	80	80	80	80	80	68	80	80	75	80	80	75	80	80	80	80	80	81	81	81	81	80	80	80	80	86	80	80	81	81	80	80	80	82	83	80	81	81	81	80	80	80	80	80	80	80	80	82
[truncated: 137 more columns]

## Sheet: Caption
Table. Estimates of Evolutionary Divergence between Sequences
The number of base differences per sequence from between sequences are shown. This analysis involved 186 nucleotide sequences. All positions containing gaps and missing data were eliminated (complete deletion option). There were a total of 24425 positions in the final dataset. Evolutionary analyses were conducted in MEGA X [1]
1. Kumar S., Stecher G., Li M., Knyaz C., and Tamura K. (2018). MEGA X: Molecular Evolutionary Genetics Analysis across computing platforms. Molecular Biology and Evolution 35:1547-1549.
Disclaimer: Although utmost care has been taken to ensure the correctness of the caption, the caption text is provided "as is" without any warranty of any kind. Authors advise the user to carefully check the caption prior to its use for any purpose and report any errors or problems to the authors immediately (www.megasoftware.net). In no event shall the authors and their employers be liable for a…
