# Supplementary material for: Phylogenetic Analysis and Genome-Wide Association Study Applied to an Italian Listeria monocytogenes Outbreak
Source: Front Microbiol. 2021 Nov 4;12:750065. doi: 10.3389/fmicb.2021.750065 (PMC8600327; doi:10.3389/fmicb.2021.750065)
Supplement: Supplementary Table 4 — Significant genes of the subpopulations “EpiCl + ReE” and “C2” revealed by genome wide association studies. In the columns are reported the variant (ID of the gene identified as significant), af (the proportion of samples where the variant is present in), filter-pvalue (association of the variant with the sub-population, unadjusted for population structure), lrt-pvalue (the p-value from the lmm association), beta (the effect of the variant), beta-std-err (the standard error of the fit on beta), variant_h2 (the variance in the sub-population explained by the variant) and product (product codified by the gene). The significant genes common between “EpiCl + ReE” and “C2” are highlighted in yellow. [file Table_4.XLS]

## Sheet: Foglio1
C2								EpiCl+ ReE
variant	af	filter-pvalue	lrt-pvalue	beta	beta-std-err	variant_h2	product	variant	af	filter-pvalue	lrt-pvalue	beta	beta-std-err	variant_h2	product
group_733	9.52E-01	3.06E-19	4.23E-25	-8.40E-01	6.96E-02	6.65E-01	holin	group_733	9.52E-01	1.13E-31	7.42E-131	9.60E-01	1.44E-02	9.80E-01	holin
group_625	9.52E-01	3.06E-19	4.23E-25	-8.40E-01	6.96E-02	6.65E-01	hypothetical protein	group_625	9.52E-01	1.13E-31	7.42E-131	9.60E-01	1.44E-02	9.80E-01	hypothetical protein
ssbA_2~~~ssbA_1	9.41E-01	7.36E-16	2.89E-24	-8.42E-01	7.14E-02	6.56E-01	single-stranded DNA-binding protein	ssbA_2~~~ssbA_1	9.41E-01	9.39E-39	1.52E-185	9.90E-01	7.37E-03	9.95E-01	single-stranded DNA-binding protein
group_971	9.41E-01	7.36E-16	1.29E-25	-8.54E-01	6.97E-02	6.70E-01	pentapeptide repeat-containing protein	group_971	9.41E-01	9.39E-39	6.55E-151	9.76E-01	1.13E-02	9.88E-01	pentapeptide repeat-containing protein
group_853	9.41E-01	7.36E-16	1.29E-25	-8.54E-01	6.97E-02	6.70E-01	class I SAM-dependent methyltransferase	group_853	9.41E-01	9.39E-39	6.55E-151	9.76E-01	1.13E-02	9.88E-01	class I SAM-dependent methyltransferase
group_842	9.41E-01	7.36E-16	2.89E-24	-8.42E-01	7.14E-02	6.56E-01	hypothetical protein	group_842	9.41E-01	9.39E-39	1.52E-185	9.90E-01	7.37E-03	9.95E-01	hypothetical protein
group_802	9.41E-01	7.36E-16	1.29E-25	-8.54E-01	6.97E-02	6.70E-01	hypothetical protein	group_802	9.41E-01	9.39E-39	6.55E-151	9.76E-01	1.13E-02	9.88E-01	hypothetical protein
group_1010	9.35E-01	1.37E-14	1.50E-15	-5.57E-01	6.38E-02	5.41E-01	sugar-phosphate nucleotidyltransferase	group_1010	9.35E-01	1.95E-35	2.63E-42	6.37E-01	3.55E-02	7.98E-01	sugar-phosphate nucleotidyltransferase
group_946	9.35E-01	1.37E-14	1.42E-24	-8.50E-01	7.15E-02	6.59E-01	class I SAM-dependent methyltransferase	xerC_2	9.30E-01	5.19E-39	3.26E-20	3.70E-01	3.56E-02	6.08E-01	site-specific integrase
group_940	9.35E-01	1.37E-14	1.42E-24	-8.50E-01	7.15E-02	6.59E-01	hypothetical protein	group_230	9.30E-01	5.19E-39	1.93E-43	6.47E-01	3.52E-02	8.04E-01	N-acetylmuramoyl-L-alanine amidase
group_937	9.35E-01	1.37E-14	1.42E-24	-8.50E-01	7.15E-02	6.59E-01	DUF1642 domain-containing protein	group_47	9.30E-01	5.19E-39	3.26E-20	3.70E-01	3.56E-02	6.08E-01	phage terminase small subunit P27 family
group_930	9.35E-01	1.37E-14	1.42E-24	-8.50E-01	7.15E-02	6.59E-01	helix-turn-helix domain-containing protein	group_20	9.30E-01	5.19E-39	1.93E-43	6.47E-01	3.52E-02	8.04E-01	phage tail family protein
group_906	9.35E-01	1.37E-14	1.42E-24	-8.50E-01	7.15E-02	6.59E-01	phage tail protein
group_882	9.35E-01	1.37E-14	1.42E-24	-8.50E-01	7.15E-02	6.59E-01	phage tail tape measure protein
group_870	9.35E-01	1.37E-14	1.42E-24	-8.50E-01	7.15E-02	6.59E-01	DUF771 domain-containing protein
group_852	9.35E-01	1.37E-14	1.42E-24	-8.50E-01	7.15E-02	6.59E-01	hypothetical protein
group_845	9.35E-01	1.37E-14	1.42E-24	-8.50E-01	7.15E-02	6.59E-01	hypothetical protein
group_823	9.35E-01	1.37E-14	1.42E-24	-8.50E-01	7.15E-02	6.59E-01	XRE family transcriptional regulator
group_808	9.35E-01	1.37E-14	1.42E-24	-8.50E-01	7.15E-02	6.59E-01	hypothetical protein
group_779	9.35E-01	1.37E-14	1.42E-24	-8.50E-01	7.15E-02	6.59E-01	hypothetical protein
group_688	9.35E-01	1.37E-14	1.42E-24	-8.50E-01	7.15E-02	6.59E-01	phage head closure protein
group_682	9.35E-01	1.37E-14	1.42E-24	-8.50E-01	7.15E-02	6.59E-01	DUF771 domain-containing protein
group_681	9.35E-01	1.37E-14	1.42E-24	-8.50E-01	7.15E-02	6.59E-01	hypothetical protein
group_664	9.35E-01	1.37E-14	1.42E-24	-8.50E-01	7.15E-02	6.59E-01	hypothetical protein
group_663	9.35E-01	1.37E-14	1.42E-24	-8.50E-01	7.15E-02	6.59E-01	phage gp6-like head-tail connector protein
group_650	9.35E-01	1.37E-14	1.42E-24	-8.50E-01	7.15E-02	6.59E-01	hypothetical protein
group_637	9.35E-01	1.37E-14	1.42E-24	-8.50E-01	7.15E-02	6.59E-01	MerR family transcriptional regulator
group_626	9.35E-01	1.37E-14	1.42E-24	-8.50E-01	7.15E-02	6.59E-01	HK97 gp10 family phage protein
group_583	9.35E-01	1.37E-14	1.42E-24	-8.50E-01	7.15E-02	6.59E-01	hypothetical protein
group_579	9.35E-01	1.37E-14	1.42E-24	-8.50E-01	7.15E-02	6.59E-01	hypothetical protein
group_561	9.35E-01	1.37E-14	1.42E-24	-8.50E-01	7.15E-02	6.59E-01	hypothetical protein
group_497	9.35E-01	1.37E-14	1.42E-24	-8.50E-01	7.15E-02	6.59E-01	class I SAM-dependent methyltransferase
group_449	9.35E-01	1.37E-14	1.42E-24	-8.50E-01	7.15E-02	6.59E-01	hypothetical protein
group_437	9.35E-01	1.37E-14	1.42E-24	-8.50E-01	7.15E-02	6.59E-01	RNA polymerase subunit sigma
group_429	9.35E-01	1.37E-14	1.42E-24	-8.50E-01	7.15E-02	6.59E-01	phage terminase small subunit P27 family
group_391	9.35E-01	1.37E-14	1.42E-24	-8.50E-01	7.15E-02	6.59E-01	HK97 family phage prohead protease
group_386	9.35E-01	1.37E-14	1.42E-24	-8.50E-01	7.15E-02	6.59E-01	phage tail protein
group_299	9.35E-01	1.37E-14	1.42E-24	-8.50E-01	7.15E-02	6.59E-01	hypothetical protein
group_145	9.35E-01	1.37E-14	1.42E-24	-8.50E-01	7.15E-02	6.59E-01	hypothetical protein
xerC_3	9.35E-01	1.37E-14	1.42E-24	-8.50E-01	7.15E-02	6.59E-01	site-specific integrase
group_114	9.35E-01	1.37E-14	1.42E-24	-8.50E-01	7.15E-02	6.59E-01	phage major capsid protein
group_108	9.35E-01	1.37E-14	1.42E-24	-8.50E-01	7.15E-02	6.59E-01	phage portal protein
xerC_2	9.30E-01	1.64E-13	1.40E-08	-3.15E-01	5.30E-02	4.01E-01	site-specific integrase
group_230	9.30E-01	1.64E-13	7.05E-15	-5.50E-01	6.48E-02	5.30E-01	N-acetylmuramoyl-L-alanine amidase
group_47	9.30E-01	1.64E-13	1.40E-08	-3.15E-01	5.30E-02	4.01E-01	phage terminase small subunit P27 family
group_20	9.30E-01	1.64E-13	7.05E-15	-5.50E-01	6.48E-02	5.30E-01	phage tail family protein
