# Supplementary material for: Phylogenetic Analysis and Genome-Wide Association Study Applied to an Italian Listeria monocytogenes Outbreak
Source: Front Microbiol. 2021 Nov 4;12:750065. doi: 10.3389/fmicb.2021.750065 (PMC8600327; doi:10.3389/fmicb.2021.750065)
Supplement: Supplementary Table 5 — Genomic characterization of the 186 L. monocytogenes genomes using BIGSdB Pasteur platform. Presence/absence of each genes was represented by 1 (presence), white cell (absence), I (incomplete allele). [file Table_5.XLSX]

## Sheet: pasteur
		Virulence
ID	Cluster	plcA	prfA	hly	mpl	actA	plcB	LIPI3_llsA	LIPI3_llsB	LIPI3_llsD	LIPI3_llsG	LIPI3_llsH	LIPI3_llsP	LIPI3_lls	LIPI3_llsY	inlA	inlB	inlC	inlC2	inlD	inlE	inlF	inlG	inlH	inlJ	inlK	inlL	agrA	agrC	ami	aut	bsh	cheA	cheY	cwhA	dltA	fbpA	fur	gtcA	hpt	lap	lapB	lgt	lisK	lisR	lntA	lpeA	lplA1	lspA
2016.TE.12559.1.2	Og	1	1	1	1	1	1									1	1	1	1	1	1	1	1	1	1	1	1	1	1	1	1	1	1	1	1	1	1	1	1	1	1	1	1	1	1	1	1	1	1
2017.TE.4902.1.41	Og	1	1	1	1	1	1									1	1	1	1	1	1	1	1	1	1	1	1	1	1	1	1	1	1	1	1	1	1	1	1	1	1	1	1	1	1	1	1	1	1
2017.TE.4902.1.56	Og	1	1	1	1	1	1									1	1	1	1	1	1	1	1	1	1	1	1	1	1	1	1	1	1	1	1	1	1	1	1	1	1	1	1	1	1	1	1	1	1
2017.TE.4902.1.70	Og	1	1	1	1	1	1									1	1	1	1	1	1	1	1	1	1	1	1	1	1	1	1	1	1	1	1	1	1	1	1	1	1	1	1	1	1	1	1	1	1
2019.TE.22285.1.5	Og	1	1	1	1	1	1									1	1	1	1	1	1	1	1	1	1	1	1	1	1	1	1	1	1	1	1	1	1	1	1	1	1	1	1	1	1	1	1	1	1
2019.TE.22285.1.6	Og	1	1	1	1	1	1									1	1	1	1	1	1	1	1	1	1	1	1	1	1	1	1	1	1	1	1	1	1	1	1	1	1	1	1	1	1	1	1	1	1
2020.TE.122547.1.5	Og	1	1	1	1	1	1									1	1	1	1	1	1	1	1	1	1	1	1	1	1	1	1	1	1	1	1	1	1	1	1	1	1	1	1	1	1	1	1	1	1
2016.TE.10956.1.13	Og	1	1	1	1	1	1									1	1	1	1	1	1	1	1	1	1	1	1	1	1	1	1	1	1	1	1	1	1	1	1	1	1	1	1	1	1	1	1	1	1
2018.TE.6199.1.10	ReE	1	1	1	1	1	1									1	1	1	1	1	1	1	1	1	1	1	1	1	1	1	1	1	1	1	1	1	1	1	1	1	1	1	1	1	1	1	1	1	1
2018.TE.6199.1.11	ReE	1	1	1	1	1	1									1	1	1	1	1	1	1	1	1	1	1	1	1	1	1	1	1	1	1	1	1	1	1	1	1	1	1	1	1	1	1	1	1	1
2018.TE.6199.1.12	ReE	1	1	1	1	1	1									1	1	1	1	1	1	1	1	1	1	1	1	1	1	1	1	1	1	1	1	1	1	1	1	1	1	1	1	1	1	1	1	1	1
2018.TE.6199.1.13	ReE	1	1	1	1	1	1									1	1	1	1	1	1	1	1	1	1	1	1	1	1	1	1	1	1	1	1	1	1	1	1	1	1	1	1	1	1	1	1	1	1
2018.TE.6199.1.15	ReE	1	1	1	1	1	1									1	1	1	1	1	1	1	1	1	1	1	1	1	1	1	1	1	1	1	1	1	1	1	1	1	1	1	1	1	1	1	1	1	1
2018.TE.6199.1.16	ReE	1	1	1	1	1	1									1	1	1	1	1	1	1	1	1	1	1	1	1	1	1	1	1	1	1	1	1	1	1	1	1	1	1	1	1	1	1	1	1	1
2018.TE.6199.1.18	ReE	1	1	1	1	1	1									1	1	1	1	1	1	1	1	1	1	1	1	1	1	1	1	1	1	1	1	1	1	1	1	1	1	1	1	1	1	1	1	1	1
2018.TE.6199.1.19	ReE	1	1	1	1	1	1									1	1	1	1	1	1	1	1	1	1	1	1	1	1	1	1	1	1	1	1	1	1	1	1	1	1	1	1	1	1	1	1	1	1
2018.TE.6199.1.2	ReE	1	1	1	1	1	1									1	1	1	1	1	1	1	1	1	1	1	1	1	1	1	1	1	1	1	1	1	1	1	1	1	1	1	1	1	1	1	1	1	1
2018.TE.6199.1.20	ReE	1	1	1	1	1	1									1	1	1	1	1	1	1	1	1	1	1	1	1	1	1	1	1	1	1	1	1	1	1	1	1	1	1	1	1	1	1	1	1	1
2018.TE.6199.1.21	ReE	1	1	1	1	1	1									1	1	1	1	1	1	1	1	1	1	1	1	1	1	1	1	1	1	1	1	1	1	1	1	1	1	1	1	1	1	1	1	1	1
2018.TE.6199.1.22	ReE	1	1	1	1	1	1									1	1	1	1	1	1	1	1	1	1	1	1	1	1	1	1	1	1	1	1	1	1	1	1	1	1	1	1	1	1	1	1	1	1
2018.TE.6199.1.23	ReE	1	1	1	1	1	1									1	1	1	1	1	1	1	1	1	1	1	1	1	1	1	1	1	1	1	1	1	1	1	1	1	1	1	1	1	1	1	1	1	1
2018.TE.6199.1.24	ReE	1	1	1	1	1	1									1	1	1	1	1	1	1	1	1	1	1	1	1	1	1	1	1	1	1	1	1	1	1	1	1	1	1	1	1	1	1	1	1	1
2018.TE.6199.1.25	ReE	1	1	1	1	1	1									1	1	1	1	1	1	1	1	1	1	1	1	1	1	1	1	1	1	1	1	1	1	1	1	1	1	1	1	1	1	1	1	1	1
2018.TE.6199.1.26	ReE	1	1	1	1	1	1									1	1	1	1	1	1	1	1	1	1	1	1	1	1	1	1	1	1	1	1	1	1	1	1	1	1	1	1	1	1	1	1	1	1
2018.TE.6199.1.27	ReE	1	1	1	1	1	1									1	1	1	1	1	1	1	1	1	1	1	1	1	1	1	1	1	1	1	1	1	1	1	1	1	1	1	1	1	1	1	1	1	1
2018.TE.6199.1.28	ReE	1	1	1	1	1	1									1	1	1	1	1	1	1	1	1	1	1	1	1	1	1	1	1	1	1	1	1	1	1	1	1	1	1	1	1	1	1	1	1	1
2018.TE.6199.1.29	ReE	1	1	1	1	1	1									1	1	1	1	1	1	1	1	1	1	1	1	1	1	1	1	1	1	1	1	1	1	1	1	1	1	1	1	1	1	1	1	1	1
2018.TE.6199.1.3	ReE	1	1	1	1	1	1									1	1	1	1	1	1	1	1	1	1	1	1	1	1	1	1	1	1	1	1	1	1	1	1	1	1	1	1	1	1	1	1	1	1
2018.TE.6199.1.30	ReE	1	1	1	1	1	1									1	1	1	1	1	1	1	1	1	1	1	1	1	1	1	1	1	1	1	1	1	1	1	1	1	1	1	1	1	1	1	1	1	1
2018.TE.6199.1.31	ReE	1	1	1	1	1	1									1	1	1	1	1	1	1	1	1	1	1	1	1	1	1	1	1	1	1	1	1	1	1	1	1	1	1	1	1	1	1	1	1	1
2018.TE.6199.1.32	ReE	1	1	1	1	1	1									1	1	1	1	1	1	1	1	1	1	1	1	1	1	1	1	1	1	1	1	1	1	1	1	1	1	1	1	1	1	1	1	1	1
2018.TE.6199.1.4	ReE	1	1	1	1	1	1									1	1	1	1	1	1	1	1	1	1	1	1	1	1	1	1	1	1	1	1	1	1	1	1	1	1	1	1	1	1	1	1	1	1
2018.TE.6199.1.5	ReE	1	1	1	1	1	1									1	1	1	1	1	1	1	1	1	1	1	1	1	1	1	1	1	1	1	1	1	1	1	1	1	1	1	1	1	1	1	1	1	1
2018.TE.6199.1.6	ReE	1	1	1	1	1	1									1	1	1	1	1	1	1	1	1	1	1	1	1	1	1	1	1	1	1	1	1	1	1	1	1	1	1	1	1	1	1	1	1	1
2018.TE.6199.1.7	ReE	1	1	1	1	1	1									1	1	1	1	1	1	1	1	1	1	1	1	1	1	1	1	1	1	1	1	1	1	1	1	1	1	1	1	1	1	1	1	1	1
2018.TE.6199.1.8	ReE	1	1	1	1	1	1									1	1	1	1	1	1	1	1	1	1	1	1	1	1	1	1	1	1	1	1	1	1	1	1	1	1	1	1	1	1	1	1	1	1
2018.TE.6199.1.9	ReE	1	1	1	1	1	1									1	1	1	1	1	1	1	1	1	1	1	1	1	1	1	1	1	1	1	1	1	1	1	1	1	1	1	1	1	1	1	1	1	1
2015.TE.18427.1.10	EpiCl	1	1	1	1	1	1									1	1	1	1	1	1	1	1	1	1	1	1	1	1	1	1	1	1	1	1	1	1	1	1	1	1	1	1	1	1	1	1	1	1
2015.TE.18427.1.4	EpiCl	1	1	1	1	1	1									1	1	1	1	1	1	1	1	1	1	1	1	1	1	1	1	1	1	1	1	1	1	1	1	1	1	1	1	1	1	1	1	1	1
2015.TE.18427.1.6	EpiCl	1	1	1	1	1	1									1	1	1	1	1	1	1	1	1	1	1	1	1	1	1	1	1	1	1	1	1	1	1	1	1	1	1	1	1	1	1	1	1	1
2015.TE.18427.1.8	EpiCl	1	1	1	1	1	1									1	1	1	1	1	1	1	1	1	1	1	1	1	1	1	1	1	1	1	1	1	1	1	1	1	1	1	1	1	1	1	1	1	1
2015.TE.19114.1.7	EpiCl	1	1	1	1	1	1									1	1	1	1	1	1	1	1	1	1	1	1	1	1	1	1	1	1	1	1	1	1	1	1	1	1	1	1	1	1	1	1	1	1
2015.TE.19114.1.9	EpiCl	1	1	1	1	1	1									1	1	1	1	1	1	1	1	1	1	1	1	1	1	1	1	1	1	1	1	1	1	1	1	1	1	1	1	1	1	1	1	1	1
2015.TE.28740.1.45	EpiCl	1	1	1	1	1	1									1	1	1	1	1	1	1	1	1	1	1	1	1	1	1	1	1	1	1	1	1	1	1	1	1	1	1	1	1	1	1	1	1	1
2015.TE.28740.1.46	EpiCl	1	1	1	1	1	1									1	1	1	1	1	1	1	1	1	1	1	1	1	1	1	1	1	1	1	1	1	1	1	1	1	1	1	1	1	1	1	1	1	1
2015.TE.29172.1.7	EpiCl	1	1	1	1	1	1									1	1	1	1	1	1	1	1	1	1	1	1	1	1	1	1	1	1	1	1	1	1	1	1	1	1	1	1	1	1	1	1	1	1
2015.TE.31940.1.12	EpiCl	1	1	1	1	1	1									1	1	1	1	1	1	1	1	1	1	1	1	1	1	1	1	1	1	1	1	1	1	1	1	1	1	1	1	1	1	1	1	1	1
2016.TE.1976.1.81	EpiCl	1	1	1	1	1	1									1	1	1	1	1	1	1	1	1	1	1	1	1	1	1	1	1	1	1	1	1	1	1	1	1	1	1	1	1	1	1	1	1	1
2016.TE.1976.1.82	EpiCl	1	1	1	1	1	1									1	1	1	1	1	1	1	1	1	1	1	1	1	1	1	1	1	1	1	1	1	1	1	1	1	1	1	1	1	1	1	1	1	1
2016.TE.1976.1.83	EpiCl	1	1	1	1	1	1									1	1	1	1	1	1	1	1	1	1	1	1	1	1	1	1	1	1	1	1	1	1	1	1	1	1	1	1	1	1	1	1	1	1
2016.TE.1976.1.84	EpiCl	1	1	1	1	1	1									1	1	1	1	1	1	1	1	1	1	1	1	1	1	1	1	1	1	1	1	1	1	1	1	1	1	1	1	1	1	1	1	1	1
2016.TE.1976.1.85	EpiCl	1	1	1	1	1	1									1	1	1	1	1	1	1	1	1	1	1	1	1	1	1	1	1	1	1	1	1	1	1	1	1	1	1	1	1	1	1	1	1	1
2016.TE.1976.1.90	EpiCl	1	1	1	1	1	1									1	1	1	1	1	1	1	1	1	1	1	1	1	1	1	1	1	1	1	1	1	1	1	1	1	1	1	1	1	1	1	1	1	1
2016.TE.2578.1.69	EpiCl	1	1	1	1	1	1									1	1	1	1	1	1	1	1	1	1	1	1	1	1	1	1	1	1	1	1	1	1	1	1	1	1	1	1	1	1	1	1	1	1
2016.TE.2578.1.71	EpiCl	1	1	1	1	1	1									1	1	1	1	1	1	1	1	1	1	1	1	1	1	1	1	1	1	1	1	1	1	1	1	1	1	1	1	1	1	1	1	1	1
2016.TE.2578.1.76	EpiCl	1	1	1	1	1	1									1	1	1	1	1	1	1	1	1	1	1	1	1	1	1	1	1	1	1	1	1	1	1	1	1	1	1	1	1	1	1	1	1	1
2016.TE.3350.1.10	EpiCl	1	1	1	1	1	1									1	1	1	1	1	1	1	1	1	1	1	1	1	1	1	1	1	1	1	1	1	1	1	1	1	1	1	1	1	1	1	1	1	1
2016.TE.3350.1.11	EpiCl	1	1	1	1	1	1									1	1	1	1	1	1	1	1	1	1	1	1	1	1	1	1	1	1	1	1	1	1	1	1	1	1	1	1	1	1	1	1	1	1
2016.TE.3350.1.12	EpiCl	1	1	1	1	1	1									1	1	1	1	1	1	1	1	1	1	1	1	1	1	1	1	1	1	1	1	1	1	1	1	1	1	1	1	1	1	1	1	1	1
2016.TE.3350.1.18	EpiCl	1	1	1	1	1	1									1	1	1	1	1	1	1	1	1	1	1	1	1	1	1	1	1	1	1	1	1	1	1	1	1	1	1	1	1	1	1	1	1	1
2016.TE.3350.1.19	EpiCl	1	1	1	1	1	1									1	1	1	1	1	1	1	1	1	1	1	1	1	1	1	1	1	1	1	1	1	1	1	1	1	1	1	1	1	1	1	1	1	1
2016.TE.3350.1.24	EpiCl	1	1	1	1	1	1									1	1	1	1	1	1	1	1	1	1	1	1	1	1	1	1	1	1	1	1	1	1	1	1	1	1	1	1	1	1	1	1	1	1
2016.TE.3350.1.27	EpiCl	1	1	1	1	1	1									1	1	1	1	1	1	1	1	1	1	1	1	1	1	1	1	1	1	1	1	1	1	1	1	1	1	1	1	1	1	1	1	1	1
2016.TE.3350.1.28	EpiCl	1	1	1	1	1	1									1	1	1	1	1	1	1	1	1	1	1	1	1	1	1	1	1	1	1	1	1	1	1	1	1	1	1	1	1	1	1	1	1	1
2016.TE.3350.1.35	EpiCl	1	1	1	1	1	1									1	1	1	1	1	1	1	1	1	1	1	1	1	1	1	1	1	1	1	1	1	1	1	1	1	1	1	1	1	1	1	1	1	1
2016.TE.3350.1.36	EpiCl	1	1	1	1	1	1									1	1	1	1	1	1	1	1	1	1	1	1	1	1	1	1	1	1	1	1	1	1	1	1	1	1	1	1	1	1	1	1	1	1
2016.TE.3350.1.37	EpiCl	1	1	1	1	1	1									1	1	1	1	1	1	1	1	1	1	1	1	1	1	1	1	1	1	1	1	1	1	1	1	1	1	1	1	1	1	1	1	1	1
2016.TE.3350.1.39	EpiCl	1	1	1	1	1	1									1	1	1	1	1	1	1	1	1	1	1	1	1	1	1	1	1	1	1	1	1	1	1	1	1	1	1	1	1	1	1	1	1	1
2016.TE.3350.1.7	EpiCl	1	1	1	1	1	1									1	1	1	1	1	1	1	1	1	1	1	1	1	1	1	1	1	1	1	1	1	1	1	1	1	1	1	1	1	1	1	1	1	1
2016.TE.3350.1.9	EpiCl	1	1	1	1	1	1									1	1	1	1	1	1	1	1	1	1	1	1	1	1	1	1	1	1	1	1	1	1	1	1	1	1	1	1	1	1	1	1	1	1
2016.TE.3350.1.40	EpiCl	1	1	1	1	1	1									1	1	1	1	1	1	1	1	1	1	1	1	1	1	1	1	1	1	1	1	1	1	1	1	1	1	1	1	1	1	1	1	1	1
2016.TE.3350.1.42	EpiCl	1	1	1	1	1	1									1	1	1	1	1	1	1	1	1	1	1	1	1	1	1	1	1	1	1	1	1	1	1	1	1	1	1	1	1	1	1	1	1	1
2016.TE.3350.1.44	EpiCl	1	1	1	1	1	1									1	1	1	1	1	1	1	1	1	1	1	1	1	1	1	1	1	1	1	1	1	1	1	1	1	1	1	1	1	1	1	1	1	1
2016.TE.3350.1.45	EpiCl	1	1	1	1	1	1									1	1	1	1	1	1	1	1	1	1	1	1	1	1	1	1	1	1	1	1	1	1	1	1	1	1	1	1	1	1	1	1	1	1
2016.TE.3350.1.48	EpiCl	1	1	1	1	1	1									1	1	1	1	1	1	1	1	1	1	1	1	1	1	1	1	1	1	1	1	1	1	1	1	1	1	1	1	1	1	1	1	1	1
2016.TE.3350.1.49	EpiCl	1	1	1	1	1	1									1	1	1	1	1	1	1	1	1	1	1	1	1	1	1	1	1	1	1	1	1	1	1	1	1	1	1	1	1	1	1	1	1	1
2016.TE.3350.1.50	EpiCl	1	1	1	1	1	1									1	1	1	1	1	1	1	1	1	1	1	1	1	1	1	1	1	1	1	1	1	1	1	1	1	1	1	1	1	1	1	1	1	1
2016.TE.3350.1.51	EpiCl	1	1	1	1	1	1									1	1	1	1	1	1	1	1	1	1	1	1	1	1	1	1	1	1	1	1	1	1	1	1	1	1	1	1	1	1	1	1	1	1
2016.TE.3350.1.52	EpiCl	1	1	1	1	1	1									1	1	1	1	1	1	1	1	1	1	1	1	1	1	1	1	1	1	1	1	1	1	1	1	1	1	1	1	1	1	1	1	1	1
2016.TE.3350.1.55	EpiCl	1	1	1	1	I	1									1	1	1	1	1	1	1	1	1	1	1	1	1	1	1	1	1	1	1	1	1	1	1	1	1	1	1	1	1	1	1	1	1	1
2016.TE.3350.1.56	EpiCl	1	1	1	1	1	1									1	1	1	1	1	1	1	1	1	1	1	1	1	1	1	1	1	1	1	1	1	1	1	1	1	1	1	1	1	1	1	1	1	1
2016.TE.3350.1.57	EpiCl	1	1	1	1	1	1									1	1	1	1	1	1	1	1	1	1	1	1	1	1	1	1	1	1	1	1	1	1	1	1	1	1	1	1	1	1	1	1	1	1
2016.TE.5761.1.61	EpiCl	1	1	1	1	1	1									1	1	1	1	1	1	1	1	1	1	1	1	1	1	1	1	1	1	1	1	1	1	1	1	1	1	1	1	1	1	1	1	1	1
2016.TE.5761.1.62	EpiCl	1	1	1	1	1	1									1	1	1	1	1	1	1	1	1	1	1	1	1	1	1	1	1	1	1	1	1	1	1	1	1	1	1	1	1	1	1	1	1	1
2016.TE.5761.1.63	EpiCl	1	1	1	1	1	1									1	1	1	1	1	1	1	1	1	1	1	1	1	1	1	1	1	1	1	1	1	1	1	1	1	1	1	1	1	1	1	1	1	1
2016.TE.5761.1.64	EpiCl	1	1	1	1	1	1									1	1	1	1	1	1	1	1	1	1	1	1	1	1	1	1	1	1	1	1	1	1	1	1	1	1	1	1	1	1	1	1	1	1
2016.TE.5761.1.65	EpiCl	1	1	1	1	1	1									1	1	1	1	1	1	1	1	1	1	1	1	1	1	1	1	1	1	1	1	1	1	1	1	1	1	1	1	1	1	1	1	1	1
2016.TE.5761.1.66	EpiCl	1	1	1	1	1	1									1	1	1	1	1	1	1	1	1	1	1	1	1	1	1	1	1	1	1	1	1	1	1	1	1	1	1	1	1	1	1	1	1	1
2016.TE.5761.1.67	EpiCl	1	1	1	1	1	1									1	1	1	1	1	1	1	1	1	1	1	1	1	1	1	1	1	1	1	1	1	1	1	1	1	1	1	1	1	1	1	1	1	1
2016.TE.5761.1.70	EpiCl	1	1	1	1	1	1									1	1	1	1	1	1	1	1	1	1	1	1	1	1	1	1	1	1	1	1	1	1	1	1	1	1	1	1	1	1	1	1	1	1
2016.TE.5761.1.71	EpiCl	1	1	1	1	1	1									1	1	1	1	1	1	1	1	1	1	1	1	1	1	1	1	1	1	1	1	1	1	1	1	1	1	1	1	1	1	1	1	1	1
2016.TE.5761.1.73	EpiCl	1	1	1	1	1	1									1	1	1	1	1	1	1	1	1	1	1	1	1	1	1	1	1	1	1	1	1	1	1	1	1	1	1	1	1	1	1	1	1	1
2016.TE.5761.1.74	EpiCl	1	1	1	1	1	1									1	1	1	1	1	1	1	1	1	1	1	1	1	1	1	1	1	1	1	1	1	1	1	1	1	1	1	1	1	1	1	1	1	1
2016.TE.5761.1.75	EpiCl	1	1	1	1	1	1									1	1	1	1	1	1	1	1	1	1	1	1	1	1	1	1	1	1	1	1	1	1	1	1	1	1	1	1	1	1	1	1	1	1
2016.TE.5761.1.76	EpiCl	1	1	1	1	1	1									1	1	1	1	1	1	1	1	1	1	1	1	1	1	1	1	1	1	1	1	1	1	1	1	1	1	1	1	1	1	1	1	1	1
2016.TE.6891.1.61	EpiCl	1	1	1	1	1	1									1	1	1	1	1	1	1	1	1	1	1	1	1	1	1	1	1	1	1	1	1	1	1	1	1	1	1	1	1	1	1	1	1	1
2016.TE.6891.1.62	EpiCl	1	1	1	1	1	1									1	1	1	1	1	1	1	1	1	1	1	1	1	1	1	1	1	1	1	1	1	1	1	1	1	1	1	1	1	1	1	1	1	1
2016.TE.6891.1.63	EpiCl	1	1	1	1	1	1									1	1	1	1	1	1	1	1	1	1	1	1	1	1	1	1	1	1	1	1	1	1	1	1	1	1	1	1	1	1	1	1	1	1
2016.TE.6891.1.64	EpiCl	1	1	1	1	1	1									1	1	1	1	1	1	1	1	1	1	1	1	1	1	1	1	1	1	1	1	1	1	1	1	1	1	1	1	1	1	1	1	1	1
2016.TE.6891.1.65	EpiCl	1	1	1	1	1	1									1	1	1	1	1	1	1	1	1	1	1	1	1	1	1	1	1	1	1	1	1	1	1	1	1	1	1	1	1	1	1	1	1	1
2016.TE.6891.1.66	EpiCl	1	1	1	1	1	1									1	1	1	1	1	1	1	1	1	1	1	1	1	1	1	1	1	1	1	1	1	1	1	1	1	1	1	1	1	1	1	1	1	1
2016.TE.6891.1.67	EpiCl	1	1	1	1	1	1									1	1	1	1	1	1	1	1	1	1	1	1	1	1	1	1	1	1	1	1	1	1	1	1	1	1	1	1	1	1	1	1	1	1
2016.TE.6891.1.68	EpiCl	1	1	1	1	1	1									1	1	1	1	1	1	1	1	1	1	1	1	1	1	1	1	1	1	1	1	1	1	1	1	1	1	1	1	1	1	1	1	1	1
2016.TE.6891.1.69	EpiCl	1	1	1	1	1	1									1	1	1	1	1	1	1	1	1	1	1	1	1	1	1	1	1	1	1	1	1	1	1	1	1	1	1	1	1	1	1	1	1	1
2016.TE.6891.1.71	EpiCl	1	1	1	1	1	1									1	1	1	1	1	1	1	1	1	1	1	1	1	1	1	1	1	1	1	1	1	1	1	1	1	1	1	1	1	1	1	1	1	1
2016.TE.6891.1.75	EpiCl	1	1	1	1	1	1									1	1	1	1	1	1	1	1	1	1	1	1	1	1	1	1	1	1	1	1	1	1	1	1	1	1	1	1	1	1	1	1	1	1
2016.TE.6891.1.76	EpiCl	1	1	1	1	1	1									1	1	1	1	1	1	1	1	1	1	1	1	1	1	1	1	1	1	1	1	1	1	1	1	1	1	1	1	1	1	1	1	1	1
2016.TE.6891.1.79	EpiCl	1	1	1	1	1	1									1	1	1	1	1	1	1	1	1	1	1	1	1	1	1	1	1	1	1	1	1	1	1	1	1	1	1	1	1	1	1	1	1	1
2016.TE.6891.1.80	EpiCl	1	1	1	1	1	1									1	1	1	1	1	1	1	1	1	1	1	1	1	1	1	1	1	1	1	1	1	1	1	1	1	1	1	1	1	1	1	1	1	1
2016.TE.6891.1.81	EpiCl	1	1	1	1	1	1									1	1	1	1	1	1	1	1	1	1	1	1	1	1	1	1	1	1	1	1	1	1	1	1	1	1	1	1	1	1	1	1	1	1
2016.TE.6891.1.82	EpiCl	1	1	1	1	1	1									1	1	1	1	1	1	1	1	1	1	1	1	1	1	1	1	1	1	1	1	1	1	1	1	1	1	1	1	1	1	1	1	1	1
2016.TE.6891.1.83	EpiCl	1	1	1	1	1	1									1	1	1	1	1	1	1	1	1	1	1	1	1	1	1	1	1	1	1	1	1	1	1	1	1	1	1	1	1	1	1	1	1	1
2016.TE.6891.1.84	EpiCl	1	1	1	1	1	1									1	1	1	1	1	1	1	1	1	1	1	1	1	1	1	1	1	1	1	1	1	1	1	1	1	1	1	1	1	1	1	1	1	1
2016.TE.6891.1.85	EpiCl	1	1	1	1	1	1									1	1	1	1	1	1	1	1	1	1	1	1	1	1	1	1	1	1	1	1	1	1	1	1	1	1	1	1	1	1	1	1	1	1
2016.TE.6891.1.86	EpiCl	1	1	1	1	1	1									1	1	1	1	1	1	1	1	1	1	1	1	1	1	1	1	1	1	1	1	1	1	1	1	1	1	1	1	1	1	1	1	1	1
2016.TE.6891.1.90	EpiCl	1	1	1	1	1	1									1	1	1	1	1	1	1	1	1	1	1	1	1	1	1	1	1	1	1	1	1	1	1	1	1	1	1	1	1	1	1	1	1	1
2016.TE.6891.1.91	EpiCl	1	1	1	1	1	1									1	1	1	1	1	1	1	1	1	1	1	1	1	1	1	1	1	1	1	1	1	1	1	1	1	1	1	1	1	1	1	1	1	1
2016.TE.6891.1.92	EpiCl	1	1	1	1	1	1									1	1	1	1	1	1	1	1	1	1	1	1	1	1	1	1	1	1	1	1	1	1	1	1	1	1	1	1	1	1	1	1	1	1
2016.TE.6891.1.93	EpiCl	1	1	1	1	1	1									1	1	1	1	1	1	1	1	1	1	1	1	1	1	1	1	1	1	1	1	1	1	1	1	1	1	1	1	1	1	1	1	1	1
2016.TE.6891.1.94	EpiCl	1	1	1	1	1	1									1	1	1	1	1	1	1	1	1	1	1	1	1	1	1	1	1	1	1	1	1	1	1	1	1	1	1	1	1	1	1	1	1	1
2016.TE.7723.1.40	EpiCl	1	1	1	1	1	1									1	1	1	1	1	1	1	1	1	1	1	1	1	1	1	1	1	1	1	1	1	1	1	1	1	1	1	1	1	1	1	1	1	1
2016.TE.7723.1.41	EpiCl	1	1	1	1	1	1									1	1	1	1	1	1	1	1	1	1	1	1	1	1	1	1	1	1	1	1	1	1	1	1	1	1	1	1	1	1	1	1	1	1
2016.TE.7723.1.42	EpiCl	1	1	1	1	1	1									1	1	1	1	1	1	1	1	1	1	1	1	1	1	1	1	1	1	1	1	1	1	1	1	1	1	1	1	1	1	1	1	1	1
2016.TE.7723.1.43	EpiCl	1	1	1	1	1	1									1	1	1	1	1	1	1	1	1	1	1	1	1	1	1	1	1	1	1	1	1	1	1	1	1	1	1	1	1	1	1	1	1	1
2016.TE.7723.1.44	EpiCl	1	1	1	1	1	1									1	1	1	1	1	1	1	1	1	1	1	1	1	1	1	1	1	1	1	1	1	1	1	1	1	1	1	1	1	1	1	1	1	1
2016.TE.7723.1.45	EpiCl	1	1	1	1	1	1									1	1	1	1	1	1	1	1	1	1	1	1	1	1	1	1	1	1	1	1	1	1	1	1	1	1	1	1	1	1	1	1	1	1
2016.TE.7723.1.46	EpiCl	1	1	1	1	1	1									1	1	1	1	1	1	1	1	1	1	1	1	1	1	1	1	1	1	1	1	1	1	1	1	1	1	1	1	1	1	1	1	1	1
2016.TE.7723.1.47	EpiCl	1	1	1	1	1	1									1	1	1	1	1	1	1	1	1	1	1	1	1	1	1	1	1	1	1	1	1	1	1	1	1	1	1	1	1	1	1	1	1	1
2016.TE.7723.1.48	EpiCl	1	1	1	1	1	1									1	1	1	1	1	1	1	1	1	1	1	1	1	1	1	1	1	1	1	1	1	1	1	1	1	1	1	1	1	1	1	1	1	1
2016.TE.7723.1.49	EpiCl	1	1	1	1	1	1									1	1	1	1	1	1	1	1	1	1	1	1	1	1	1	1	1	1	1	1	1	1	1	1	1	1	1	1	1	1	1	1	1	1
2016.TE.7723.1.50	EpiCl	1	1	1	1	1	1									1	1	1	1	1	1	1	1	1	1	1	1	1	1	1	1	1	1	1	1	1	1	1	1	1	1	1	1	1	1	1	1	1	1
2016.TE.7723.1.51	EpiCl	1	1	1	1	1	1									1	1	1	1	1	1	1	1	1	1	1	1	1	1	1	1	1	1	1	1	1	1	1	1	1	1	1	1	1	1	1	1	1	1
2016.TE.7723.1.52	EpiCl	1	1	1	1	1	1									1	1	1	1	1	1	1	1	1	1	1	1	1	1	1	1	1	1	1	1	1	1	1	1	1	1	1	1	1	1	1	1	1	1
2016.TE.7723.1.53	EpiCl	1	1	1	1	1	1									1	1	1	1	1	1	1	1	1	1	1	1	1	1	1	1	1	1	1	1	1	1	1	1	1	1	1	1	1	1	1	1	1	1
2016.TE.7723.1.54	EpiCl	1	1	1	1	1	1									1	1	1	1	1	1	1	1	1	1	1	1	1	1	1	1	1	1	1	1	1	1	1	1	1	1	1	1	1	1	1	1	1	1
2016.TE.7723.1.55	EpiCl	1	1	1	1	1	1									1	1	1	1	1	1	1	1	1	1	1	1	1	1	1	1	1	1	1	1	1	1	1	1	1	1	1	1	1	1	1	1	1	1
2016.TE.8594.1.4	EpiCl	1	1	1	1	1	1									1	1	1	1	1	1	1	1	1	1	1	1	1	1	1	1	1	1	1	1	1	1	1	1	1	1	1	1	1	1	1	1	1	1
2016.TE.8594.1.5	EpiCl	1	1	1	1	1	1									1	1	1	1	1	1	1	1	1	1	1	1	1	1	1	1	1	1	1	1	1	1	1	1	1	1	1	1	1	1	1	1	1	1
2016.TE.8594.1.6	EpiCl	1	1	1	1	1	1									1	1	1	1	1	1	1	1	1	1	1	1	1	1	1	1	1	1	1	1	1	1	1	1	1	1	1	1	1	1	1	1	1	1
2016.TE.8594.1.7	EpiCl	1	1	1	1	1	1									1	1	1	1	1	1	1	1	1	1	1	1	1	1	1	1	1	1	1	1	1	1	1	1	1	1	1	1	1	1	1	1	1	1
2016.TE.8594.1.8	EpiCl	1	1	1	1	1	1									1	1	1	1	1	1	1	1	1	1	1	1	1	1	1	1	1	1	1	1	1	1	1	1	1	1	1	1	1	1	1	1	1	1
2016.TE.9198.1.20	EpiCl	1	1	1	1	1	1									1	1	1	1	1	1	1	1	1	I	1	1	1	1	1	1	1	1	1	1	1	1	1	1	1	1	1	1	1	1	1	1	1	1
2016.TE.9198.1.21	EpiCl	1	1	1	1	1	1									1	1	1	1	1	1	1	1	1	1	1	1	1	1	1	1	1	1	1	1	1	1	1	1	1	1	1	1	1	1	1	1	1	1
2016.TE.10956.1.20	EpiCl	1	1	1	1	1	1									1	1	1	1	I	1	1	1	1	I	1	1	1	1	1	1	1	1	1	1	1	1	1	1	1	1	1	1	1	1	1	1	1	1
2016.TE.10956.1.21	EpiCl	1	1	1	1	1	1									1	1	1	1	1	1	1	1	1	1	1	1	1	1	1	1	1	1	1	1	1	1	1	1	1	1	1	1	1	1	1	1	1	1
2016.TE.10956.1.22	EpiCl	1	1	1	1	1	1									1	1	1	1	1	1	1	1	1	1	1	1	1	1	1	1	1	1	1	1	1	1	1	1	1	1	1	1	1	1	1	1	1	1
2016.TE.10956.1.23	EpiCl	1	1	1	1	1	1									1	1	1	1	1	1	1	1	1	1	1	1	1	1	1	1	1	1	1	1	1	1	1	1	1	1	1	1	1	1	1	1	1	1
2016.TE.10956.1.24	EpiCl	1	1	1	1	1	1									1	1	1	1	1	1	1	1	1	1	1	1	1	1	1	1	1	1	1	1	1	1	1	1	1	1	1	1	1	1	1	1	1	1
2016.TE.10956.1.26	EpiCl	1	1	1	1	1	1									1	1	1	1	1	1	1	1	1	1	1	1	1	1	1	1	1	1	1	1	1	1	1	1	1	1	1	1	1	1	1	1	1	1
2016.TE.10956.1.27	EpiCl	1	1	1	1	1	1									1	1	1	1	1	1	1	1	1	1	1	1	1	1	1	1	1	1	1	1	1	1	1	1	1	1	1	1	1	1	1	1	1	1
2016.TE.10956.1.28	EpiCl	1	1	1	1	1	1									1	1	1	1	I	1	1	1	1	1	1	1	1	1	1	1	1	1	1	1	1	1	1	1	1	1	1	1	1	1	1	1	1	1
2016.TE.10956.1.29	EpiCl	1	1	1	1	1	1									1	1	1	1	1	1	1	1	1	1	1	1	1	1	1	1	1	1	1	1	1	1	1	1	1	1	1	1	1	1	1	1	1	1
2016.TE.10956.1.30	EpiCl	1	1	1	1	1	1									1	1	1	1	1	1	1	1	1	1	1	1	1	1	1	1	1	1	1	1	1	1	1	1	1	1	1	1	1	1	1	1	1	1
2016.TE.10956.1.5	EpiCl	1	1	1	1	1	1									1	1	1	1	1	1	1	1	1	1	1	1	1	1	1	1	1	1	1	1	1	1	1	1	1	1	1	1	1	1	1	1	1	1
2016.TE.10956.1.6	EpiCl	1	1	1	1	1	1									1	1	1	1	1	1	1	1	1	1	1	1	1	1	1	1	1	1	1	1	1	1	1	1	1	1	1	1	1	1	1	1	1	1
2016.TE.10956.1.7	EpiCl	1	1	1	1	1	1									1	1	1	1	I	1	1	1	1	1	I	I	1	1	1	1	1	1	1	I	1	1	1	1	1	I	I	1	1	1	1	1	1	1
2016.TE.12907.1.13	EpiCl	1	1	1	1	1	1									1	1	1	1	1	1	1	1	1	1	1	1	1	1	1	1	1	1	1	1	1	1	1	1	1	1	1	1	1	1	1	1	1	1
2016.TE.12907.1.14	EpiCl	1	1	1	1	1	1									1	1	1	1	1	1	1	1	1	1	1	1	1	1	1	1	1	1	1	1	1	1	1	1	1	1	1	1	1	1	1	1	1	1
2016.TE.9198.1.22	EpiCl	1	1	1	1	1	1									1	1	1	1	1	1	1	1	1	1	1	1	1	1	1	1	1	1	1	1	1	1	1	1	1	1	1	1	1	1	1	1	1	1
2016.TE.9198.1.23	EpiCl	1	1	1	1	1	1									1	1	1	1	1	1	1	1	1	1	1	1	1	1	1	1	1	1	1	1	1	1	1	1	1	1	1	1	1	1	1	1	1	1
2016.TE.9198.1.26	EpiCl	1	1	1	1	1	1									1	1	1	1	1	1	1	1	1	1	1	1	1	1	1	1	1	1	1	1	1	1	1	1	1	1	1	1	1	1	1	1	1	1
2016.TE.12907.1.16	EpiCl	1	1	1	1	1	1									1	1	1	1	1	1	1	1	1	1	1	1	1	1	1	1	1	1	1	1	1	1	1	1	1	1	1	1	1	1	1	1	1	1
2016.TE.12907.1.19	EpiCl	1	1	1	1	1	1									1	1	1	1	1	1	1	1	1	1	1	1	1	1	1	1	1	1	1	1	1	1	1	1	1	1	1	1	1	1	1	1	1	1
2016.TE.12907.1.23	EpiCl	1	1	1	1	1	1									1	1	1	1	1	1	1	1	1	1	1	1	1	1	1	1	1	1	1	1	1	1	1	1	1	1	1	1	1	1	1	1	1	1
2016.TE.12907.1.24	EpiCl	1	1	1	1	1	1									1	1	1	1	1	1	1	1	1	1	1	1	1	1	1	1	1	1	1	1	1	1	1	1	1	1	1	1	1	1	1	1	1	1
2016.TE.12907.1.25	EpiCl	1	1	1	1	1	1									1	1	1	1	1	1	1	1	1	1	1	1	1	1	1	1	1	1	1	1	1	1	1	1	1	1	1	1	1	1	1	1	1	1
2016.TE.12907.1.26	EpiCl	1	1	1	1	1	1									1	1	1	1	1	1	1	1	1	1	1	1	1	1	1	1	1	1	1	1	1	1	1	1	1	1	1	1	1	1	1	1	1	1
2016.TE.12907.1.27	EpiCl	1	1	1	1	1	1									1	1	1	1	1	1	1	1	1	1	1	1	1	1	1	1	1	1	1	1	1	1	1	1	1	1	1	1	1	1	1	1	1	1
2016.TE.12907.1.28	EpiCl	1	1	1	1	1	1									1	1	1	1	1	1	1	1	1	1	1	1	1	1	1	1	1	1	1	1	1	1	1	1	1	1	1	1	1	1	1	1	1	1
2016.TE.12907.1.29	EpiCl	1	1	1	1	1	1									1	1	1	1	1	1	1	1	1	1	1	1	1	1	1	1	1	1	1	1	1	1	1	1	1	1	1	1	1	1	1	1	1	1
2016.TE.12907.1.30	EpiCl	1	1	1	1	1	1									1	1	1	1	1	1	1	1	1	1	1	1	1	1	1	1	1	1	1	1	1	1	1	1	1	1	1	1	1	1	1	1	1	1
2016.TE.12907.1.31	EpiCl	1	1	1	1	1	1									1	1	1	1	1	1	1	1	1	1	1	1	1	1	1	1	1	1	1	1	1	1	1	1	1	1	1	1	1	1	1	1	1	1
2016.TE.15639.1.22	EpiCl	1	1	1	1	1	1									1	1	1	1	1	1	1	1	1	1	1	1	1	1	1	1	1	1	1	1	1	1	1	1	1	1	1	1	1	1	1	1	1	1
2016.TE.15639.1.26	EpiCl	1	1	1	1	1	1									1	1	1	1	1	1	1	1	1	1	1	1	1	1	1	1	1	1	1	1	1	1	1	1	1	1	1	1	1	1	1	1	1	1
2016.TE.15827.1.11	EpiCl	1	1	1	1	1	1									1	1	1	1	1	1	1	1	1	1	1	1	1	1	1	1	1	1	1	1	1	1	1	1	1	1	1	1	1	1	1	1	1	1
2016.TE.15827.1.15	EpiCl	1	1	1	1	1	1									1	1	1	1	1	1	1	1	1	1	1	1	1	1	1	1	1	1	1	1	1	1	1	1	1	1	1	1	1	1	1	1	1	1
2016.TE.15827.1.6	EpiCl	1	1	1	1	1	1									1	1	1	1	1	1	1	1	1	1	1	1	1	1	1	1	1	1	1	1	1	1	1	1	1	1	1	1	1	1	1	1	1	1
2018.TE.5376.1.4	EpiCl	1	1	1	1	1	1									1	1	1	1	1	1	1	1	1	1	1	1	1	1	1	1	1	1	1	1	1	1	1	1	1	1	1	1	1	1	1	1	1	1
2018.TE.5686.1.2	EpiCl	1	1	1	1	1	1									1	1	1	1	1	1	1	1	1	1	1	1	1	1	1	1	1	1	1	1	1	1	1	1	1	1	1	1	1	1	1	1	1	1
2018.TE.5686.1.3	EpiCl	1	1	1	1	1	1									1	1	1	1	1	1	1	1	1	1	1	1	1	1	1	1	1	1	1	1	1	1	1	1	1	1	1	1	1	1	1	1	1	1
2018.TE.5686.1.4	EpiCl	1	1	1	1	1	1									1	1	1	1	1	1	1	1	1	1	1	1	1	1	1	1	1	1	1	1	1	1	1	1	1	1	1	1	1	1	1	1	1	1
2018.TE.5686.1.6	EpiCl	1	1	1	1	I	1									1	1	1	1	1	1	1	1	1	1	1	1	1	1	1	1	1	1	1	1	1	1	1	1	1	1	1	1	1	1	1	1	1	1
2015.TE.21231.1.27	C2	1	1	1	1	1	1									1	1	1	1	1	1	1	1	1	1	1	1	1	1	1	1	1	1	1	1	1	1	1	1	1	1	1	1	1	1	1	1	1	1
2015.TE.29172.1.12	C2	1	1	1	1	1	1									1	1	1	1	1	1	1	1	1	1	1	1	1	1	1	1	1	1	1	1	1	1	1	1	1	1	1	1	1	1	1	1	1	1
2017.TE.1028.1.3	C2	1	1	1	1	1	1									1	1	1	1	1	1	1	1	1	1	1	1	1	1	1	1	1	1	1	1	1	1	1	1	1	1	1	1	1	1	1	1	1	1
2018.TE.6199.1.14	C2	1	1	1	1	1	1									1	1	1	1	1	1	1	1	1	1	1	1	1	1	1	1	1	1	1	1	1	1	1	1	1	1	1	1	1	1	1	1	1	1
[truncated: 185 more columns]
